# Supplementary material for: Genome-scale metabolic reconstruction of 7,302 human microorganisms for personalized medicine
Source: Nat Biotechnol. 2023 Jan 19;41(9):1320–31. doi: 10.1038/s41587-022-01628-0 (PMC10497413; doi:10.1038/s41587-022-01628-0)
Supplement: Supplementary file 3 — Supplementary Tables 1–12. [file 41587_2022_1628_MOESM3_ESM.xlsx]

## Sheet: Legend_SI_Tables
Overview of supplemental tables
Table S1: Characteristics of the 7,302 microbial strains included in AGORA2.
Table S2: Summary of reconstruction features analyzed in DEMETER* to ensure quality control and quality assurance of the reconstructions.
Table S3a: Overview of comparative genomic analyses performed for AGORA2.
Table S3b: Description of the 440 gene functional subsets included in 35 metabolic subsystems that were refined through comparative genomic analyses.
Table S3c: Presence of the 440 functional subsets included in 35 metabolic subsystems in the analyzed strains.
Table S3d: Distribution of analyzed genomes in the PubSEED subsystems
Table S4a: List of reconstructed strains in CarveMe, gapseq, MAGMA, and BiGG that overlapped with AGORA2 strains.
Table S4b: Overview of validation results for AGORA, KBase draft reconstructions, CarveMe, gapseq, MAGMA, and BiGG reconstructions against three indepent experimental datasets.
Table S4c: List of model predictions by AGORA2, KBase draft reconstructions, CarveMe, gapseq, MAGMA, and BIGG reconstructions against three indepent experimental datasets.
Table S4d: Confusion matrices validating the predictions in terms of metabolite secretion and uptake for five different resources
Table S5a: List of annotated and reconstructed drug-metabolizing enzymes, and supporting references.
Table S5b: Description of the 98 drugs for which microbial metabolism was reconstructed.
Table S6a: Description of reconstructed drug metabolites, with supporting references.
Table S6b: Description of reconstructed drug reactions, with supporting references.
Table S7: Drug-metabolizing activies reported for specific organisms reported in the literature that served as validation of AGORA2, and corresponding references.
Table S8: Yields in mmol*g dry weight-1*hr-1 for ATP, carbon dioxide, pyruvate, and ammonia computed from 1 mmol*g dry weight-1*hr-1 for AGORA2 organisms.
Table S9: Drug conversion potential in mmol/person/day by the gut microbiome predicted for a cohort of 616 Japanese colorectal cancer patients and healthy controls.
Table S10: Shadow prices for optimization of drug conversion by the gut microbiome computed for a cohort of 616 Japanese colorectal cancer patients and healthy controls.
Table S11: Summary of sign prediction for species-metabolite associations using AGORA2-based community models.
Table S12: Definition of the Average Japanese Diet.

## Sheet: Table_S1
Table S1: Characteristics of the 7,302 microbial strains included in AGORA2.
		*2 - complete comparative genomics; 1 - certain comparative genomics; 0 - no comparative genomics		*2-curated against available data, 1-published studies available but no suitable data/all findings negative, 0-no data available
MicrobeID	PubSeedID	2 - complete comparative genomics; 1 - certain comparative genomics; 0 - no comparative genomics	Strain	Species	Genus	Family	Order	Class	Phylum	Kingdom	Host	NCBI Taxonomy ID	Annotation version ID	RefSeq ID	GCF ID	IMG Genome ID	Strain/species reference	Reference category	Ecotype	Specific Ecosystem	Cell Shape	Cultured	Diseases	Ecosystem	Ecosystem Category	Ecosystem Subtype	Ecosystem Type	Gram Staining	Oxygen Requirement	Habitat	Metabolism	Motility	Sample Body Site	Sample Body Subsite	Genome Size * assembled	Gene Count * assembled	GC Count * assembled	GC * assembled	CDS Count * assembled	CDS % * assembled	Genome link
Abiotrophia_defectiva_ATCC_49176	Abiotrophia defectiva ATCC 49176 (592010.4)	2	Abiotrophia defectiva ATCC 49176	Abiotrophia defectiva	Abiotrophia	Aerococcaceae	Lactobacillales	Bacilli	Firmicutes	Bacteria	Human	592010	592010		GCF_000160075.2	2562617177	PMID:20203603; PMID:24861948	AGORA 1.03	0	0		Yes	0	Host-associated	Human	Blood	Circulatory system	Gram+	Facultative anaerobe		0	Nonmotile		0	2041839	2009	959280	47	1950	97.06	ftp://ftp.ncbi.nlm.nih.gov/genomes/all/GCF/000/160/075/GCF_000160075.2_ASM16007v2
Acaricomes_phytoseiuli_DSM_14247	Acaricomes phytoseiuli DSM 14247 (1120917.3)	1	Acaricomes phytoseiuli DSM 14247	Acaricomes phytoseiuli	Acaricomes	Micrococcaceae	Micrococcales	Actinomycetia	Actinobacteria	Bacteria	Human	1120917	1.12092e+06		GCF_000376245.1	2517572146	PMID:31275260	Literature research	0	0		Yes	0	Host-associated	Unclassified	Unclassified	Unclassified	Gram+	Aerobe		0	Nonmotile	0	0	2419519	2387	1506904	62	2326	97.44	ftp://ftp.ncbi.nlm.nih.gov/genomes/all/GCF/000/376/245/GCF_000376245.1_ASM37624v1
Acaryochloris_marina_MBIC11017	N/A	0	Acaryochloris marina MBIC11017	Acaryochloris marina	Acaryochloris	Acaryochloridaceae	Synechococcales	unclassified Cyanobacteria	Cyanobacteria	Bacteria	Human	329726		GCF_000018105.1	GCF_000018105.1	641228474	PMID:31092280	DAR genome selection	0	0		Yes	0	Host-associated	Animal	Unclassified	Unclassified	Gram-	Aerobe		0	Nonmotile	0	0	8361599	8488	3926263	47	8409	99.07	ftp://ftp.ncbi.nlm.nih.gov/genomes/all/GCF/000/018/105/GCF_000018105.1_ASM1810v1
Acetanaerobacterium_elongatum_CGMCC_1_5012	N/A	0	Acetanaerobacterium elongatum	Acetanaerobacterium elongatum	Acetanaerobacterium	Oscillospiraceae	Eubacteriales	Clostridia	Firmicutes	Bacteria	Human	258515			GCF_900103835.1	2667527408	https://www.biorxiv.org/content/10.1101/691030v1	Literature research	0	0		Yes	0	0	0	0	0	Gram+	Anaerobe	0	0	Motile	0	0	2916215	2842	1429234	49	2773	97.57	ftp://ftp.ncbi.nlm.nih.gov/genomes/all/GCF/900/103/835/GCF_900103835.1_IMG-taxon_2667527408_annotated_assembly
Acetatifactor_muris_GP69	N/A	0	Acetatifactor muris	Acetatifactor muris	Acetatifactor	Lachnospiraceae	Eubacteriales	Clostridia	Firmicutes	Bacteria	Mouse	879566			GCF_900248245.1	2831971958	PMID:27670113	Literature research	0	0		Yes	0	Host-associated	Unclassified	Unclassified	Unclassified	Gram+	Anaerobe	0	0	Nonmotile	0	0	6013646	6002	2868509	48	5901	98.32	ftp://ftp.ncbi.nlm.nih.gov/genomes/all/GCF/900/248/245/GCF_900248245.1_Amuris69
Acetivibrio_cellulolyticus_CD2	Acetivibrio cellulolyticus CD2 (509191.4)	1	Acetivibrio cellulolyticus CD2	Acetivibrio cellulolyticus	Acetivibrio	Oscillospiraceae	Eubacteriales	Clostridia	Firmicutes	Bacteria	Human	509191	509191		GCF_000179595.2	2510461053	https://www.biorxiv.org/content/10.1101/691030v1	Literature research	0	0		Yes	0	Engineered	Wastewater	Unclassified	Unclassified	Gram+	Anaerobe			Motile	0	0	6156735	5163	2184827	36	5094	98.66	ftp://ftp.ncbi.nlm.nih.gov/genomes/all/GCF/000/179/595/GCF_000179595.2_ASM17959v2
Acetivibrio_ethanolgignens_ACET_33324	N/A	0	Acetivibrio ethanolgignens	Acetivibrio ethanolgignens	Acetivibrio	Oscillospiraceae	Eubacteriales	Clostridia	Firmicutes	Bacteria	Mouse	290052		NZ_LNAM01000001	GCF_001461035.1	2724679012	Personal communication, Dr. Jan Krumsiek	Personal communication	0	0	0	Yes	0	0	0	0	0	Gram+	Anaerobe	0	0	Motile	0	0	3634069	3697	1490506	41	3616	97.81	ftp://ftp.ncbi.nlm.nih.gov/genomes/all/GCF/001/461/035/GCF_001461035.1_ASM146103v1
Acetobacterium_wieringae_DSM_1911	N/A	0	Acetobacterium wieringae	Acetobacterium wieringae	Acetobacterium	Eubacteriaceae	Eubacteriales	Clostridia	Firmicutes	Bacteria	Mouse	52694			GCF_001766835.1	2690315663	Personal communication, Dr. Jan Krumsiek	Personal communication	0	0	0	Yes	0	Engineered	Wastewater	Dissolved organics (anaerobic)	Nutrient removal	Gram+	Anaerobe	0	0	0	0	0	3895828	3664	1716937	44	3619	98.77	ftp://ftp.ncbi.nlm.nih.gov/genomes/all/GCF/001/766/835/GCF_001766835.1_ASM176683v1
Acetonema_longum_DSM_6540	Acetonema longum DSM 6540 (1009370.3)	1	Acetonema longum DSM 6540	Acetonema longum	Acetonema	Sporomusaceae	Selenomonadales	Negativicutes	Firmicutes	Bacteria	Human	1009370	1.00937e+06		GCF_000219125.1	651324002	https://www.biorxiv.org/content/10.1101/691030v1	Literature research	0	0		Yes	0	Host-associated	Insecta	Unclassified	Digestive system	Gram-	Anaerobe		0	0	0	0	4323011	4347	2177104	50	4284	98.55	ftp://ftp.ncbi.nlm.nih.gov/genomes/all/GCF/000/219/125/GCF_000219125.1_ASM21912v1
Achromobacter_insuavis_AXX_A	Achromobacter xylosoxidans AXX-A (1003200.3)	2	Achromobacter insuavis AXX-A	Achromobacter insuavis	Achromobacter	Alcaligenaceae	Burkholderiales	Betaproteobacteria	Proteobacteria	Bacteria	Human	1003200	1.0032e+06		GCF_000219745.1	2529293051	Strains of species found in the human gut (PMID:24861948) present in PubSEED	Initial strain selection	0	0		Yes		Host-associated	Unclassified	Unclassified	Unclassified	Gram-	Aerobe		0	Motile	0	0	6707795	6220	4574268	68	6161	99.05	https://www.ncbi.nlm.nih.gov/assembly/GCF_000219745.1/
Achromobacter_xylosoxidans_A8	Achromobacter xylosoxidans A8 (762376.5)	1	Achromobacter xylosoxidans A8	Achromobacter xylosoxidans	Achromobacter	Alcaligenaceae	Burkholderiales	Betaproteobacteria	Proteobacteria	Bacteria	Human	762376	762376		GCF_000165835.1	649633001	PMID:20203603; PMID:24861948	AGORA 1.03	0	0		Yes		Environmental	Terrestrial	Unclassified	Soil	Gram-	Aerobe		0	Motile	0	0	7359146	6885	4840772	66	6815	98.98	ftp://ftp.ncbi.nlm.nih.gov/genomes/all/GCF/000/165/835/GCF_000165835.1_ASM16583v1
Achromobacter_xylosoxidans_ERR2221244	N/A	0	Achromobacter xylosoxidans	Achromobacter xylosoxidans	Achromobacter	Alcaligenaceae	Burkholderiales	Betaproteobacteria	Proteobacteria	Bacteria	Human	85698					PMID:30718869	Forster et al. resource	0	0								Gram-	Aerobe	0	0	Motile	0	0							ftp.sra.ebi.ac.uk/vol1/fastq/ERR222/004/ERR2221244/ERR2221244_1.fastq.gz;ftp.sra.ebi.ac.uk/vol1/fastq/ERR222/004/ERR2221244/ERR2221244_2.fastq.gz
Achromobacter_xylosoxidans_ERR2221245	N/A	0	Achromobacter xylosoxidans	Achromobacter xylosoxidans	Achromobacter	Alcaligenaceae	Burkholderiales	Betaproteobacteria	Proteobacteria	Bacteria	Human	85698					PMID:30718869	Forster et al. resource	0	0								Gram-	Aerobe	0	0	Motile	0	0							ftp.sra.ebi.ac.uk/vol1/fastq/ERR222/005/ERR2221245/ERR2221245_1.fastq.gz;ftp.sra.ebi.ac.uk/vol1/fastq/ERR222/005/ERR2221245/ERR2221245_2.fastq.gz
Achromobacter_xylosoxidans_ERR2221246	N/A	0	Achromobacter xylosoxidans	Achromobacter xylosoxidans	Achromobacter	Alcaligenaceae	Burkholderiales	Betaproteobacteria	Proteobacteria	Bacteria	Human	85698					PMID:30718869	Forster et al. resource	0	0								Gram-	Aerobe	0	0	Motile	0	0							ftp.sra.ebi.ac.uk/vol1/fastq/ERR222/006/ERR2221246/ERR2221246_1.fastq.gz;ftp.sra.ebi.ac.uk/vol1/fastq/ERR222/006/ERR2221246/ERR2221246_2.fastq.gz
Achromobacter_xylosoxidans_ERR2221247	N/A	0	Achromobacter xylosoxidans	Achromobacter xylosoxidans	Achromobacter	Alcaligenaceae	Burkholderiales	Betaproteobacteria	Proteobacteria	Bacteria	Human	85698					PMID:30718869	Forster et al. resource	0	0								Gram-	Aerobe	0	0	Motile	0	0							ftp.sra.ebi.ac.uk/vol1/fastq/ERR222/007/ERR2221247/ERR2221247_1.fastq.gz;ftp.sra.ebi.ac.uk/vol1/fastq/ERR222/007/ERR2221247/ERR2221247_2.fastq.gz
Achromobacter_xylosoxidans_NBRC_15126	N/A	0	Achromobacter xylosoxidans NBRC 15126 = ATCC 27061	Achromobacter xylosoxidans	Achromobacter	Alcaligenaceae	Burkholderiales	Betaproteobacteria	Proteobacteria	Bacteria	Human	1216976			GCF_001598595.1		PMID:20203603; PMID:24861948	AGORA 1.03	0	0								Gram-	Aerobe	0	0	Motile	0	0							ftp://ftp.ncbi.nlm.nih.gov/genomes/all/GCF/001/598/595/GCF_001598595.1_ASM159859v1
Achromobacter_xylosoxidans_NCTC10807	N/A	0	Achromobacter xylosoxidans	Achromobacter xylosoxidans	Achromobacter	Alcaligenaceae	Burkholderiales	Betaproteobacteria	Proteobacteria	Bacteria	Human	85698		GCF_001457475.1	GCF_001457475.1	2667527485	PMID:31275260	Literature research	0	0		Yes	0	0	0	0	0	Gram-	Aerobe	0	0	Motile	0	0	6813182	6229	4590384	67	6145	98.65	ftp://ftp.ncbi.nlm.nih.gov/genomes/all/GCF/001/457/475/GCF_001457475.1_NCTC10807
Acidaminobacter_hydrogenoformans_DSM_2784	N/A	0	Acidaminobacter hydrogenoformans DSM 2784	Acidaminobacter hydrogenoformans	Acidaminobacter	Eubacteriales Family XII. Incertae Sedis	Eubacteriales	Clostridia	Firmicutes	Bacteria	Human	1120920			GCF_900103005.1	2599185234	https://www.biorxiv.org/content/10.1101/691030v1	Literature research	0	0		Yes	0	0	0	0	0	Gram-	Anaerobe		0	Nonmotile	0	0	3615609	3376	1762943	49	3280	97.16	ftp://ftp.ncbi.nlm.nih.gov/genomes/all/GCF/900/103/005/GCF_900103005.1_IMG-taxon_2599185234_annotated_assembly
Acidaminococcus_fermentans_DSM_20731	Acidaminococcus fermentans DSM 20731 (591001.3)	2	Acidaminococcus fermentans DSM 20731	Acidaminococcus fermentans	Acidaminococcus	Acidaminococcaceae	Acidaminococcales	Negativicutes	Firmicutes	Bacteria	Human	591001	591001		GCF_000025305.1		PMID:20203603; PMID:24861948	AGORA 1.03	0	0	0							Gram-	Anaerobe	0	0	0	0	0							ftp://ftp.ncbi.nlm.nih.gov/genomes/all/GCF/000/025/305/GCF_000025305.1_ASM2530v1
Acidaminococcus_intestini_RyC_MR95	Acidaminococcus intestini RyC-MR95 (568816.4)	2	Acidaminococcus intestini RyC-MR95	Acidaminococcus intestini	Acidaminococcus	Acidaminococcaceae	Acidaminococcales	Negativicutes	Firmicutes	Bacteria	Human	568816	568816		GCF_000230275.1	2511231106	PMID:20203603; PMID:24861948	AGORA 1.03	0	0		Yes		Host-associated	Human	Unclassified	Skin	Gram-	Anaerobe		0	0		0	2487765	2462	1244395	50	2401	97.52	ftp://ftp.ncbi.nlm.nih.gov/genomes/all/GCF/000/230/275/GCF_000230275.1_ASM23027v1
Acidaminococcus_massiliensis_Marseille_P2828	N/A	0	Acidaminococcus massiliensis Marseille P2828	Acidaminococcus massiliensis	Acidaminococcus	Acidaminococcaceae	Acidaminococcales	Negativicutes	Firmicutes	Bacteria	Human	1852375		GCF_900095825.1	GCF_900095825.1		PMID:30745586	Literature research										Gram-													ftp.ncbi.nlm.nih.gov/genomes/all/GCF/900/095/825/GCF_900095825.1_PRJEB15304
Acidaminococcus_sp_BV3L6	N/A	0	Acidaminococcus sp. BV3L6	Acidaminococcus sp. BV3L6	Acidaminococcus	Acidaminococcaceae	Acidaminococcales	Negativicutes	Firmicutes	Bacteria	Human	1111120			GCF_000468835.1	2558860385	PMID:31171880	Literature research	0	0	0	Yes	0	Host-associated	Animal	Unclassified	Reproductive system	Gram-	Anaerobe		0	0			2171264	2172	1076511	50	2115	97.38	ftp://ftp.ncbi.nlm.nih.gov/genomes/all/GCF/000/468/835/GCF_000468835.1_AspBV3L6v1.0
Acidaminococcus_sp_D21	Acidaminococcus sp. D21 (563191.3)	2	Acidaminococcus	Acidaminococcus sp. D21	Acidaminococcus	Acidaminococcaceae	Acidaminococcales	Negativicutes	Firmicutes	Bacteria	Human	904	563191		GCF_000174215.1		PMID:20203603; PMID:24861948	AGORA 1.03	0	0	0							Gram-	Anaerobe	0	0	0	0	0							ftp://ftp.ncbi.nlm.nih.gov/genomes/all/GCF/000/174/215/GCF_000174215.1_ASM17421v1
Acidaminococcus_sp_HPA0509	Acidaminococcus sp. HPA0509 (1203555.3)	1	Acidaminococcus sp. HPA0509	Acidaminococcus sp. HPA0509	Acidaminococcus	Acidaminococcaceae	Acidaminococcales	Negativicutes	Firmicutes	Bacteria	Human	1203555	1.20356e+06	GCF_000411395.1	GCF_000411395.1	2541047012	PMID:31275260	Literature research	0	0	0	Yes	0	Host-associated	Human	Unclassified	Digestive system	Gram-	Anaerobe		0	0			2243882	2169	1120667	50	2108	97.19	ftp://ftp.ncbi.nlm.nih.gov/genomes/all/GCF/000/411/395/GCF_000411395.1_Acid_sp_HPA0509_V1
Acidobacterium_ailaaui_PMMR2	N/A	0	Acidobacterium ailaaui	Acidobacterium ailaaui	Acidobacterium	Acidobacteriaceae	Acidobacteriales	Acidobacteriia	Acidobacteria	Bacteria	Mouse	1382359			GCF_000688455.1	2558860986	Personal communication, Dr. Jan Krumsiek	Personal communication	0	0	0							Gram-	Obligate aerobe	0	0	0	0	0							ftp://ftp.ncbi.nlm.nih.gov/genomes/all/GCF/000/688/455/GCF_000688455.1_ASM68845v1
Acidobacterium_capsulatum_ATCC_51196	Acidobacterium capsulatum ATCC 51196 (240015.3)	1	Acidobacterium capsulatum ATCC 51196	Acidobacterium capsulatum	Acidobacterium	Acidobacteriaceae	Acidobacteriales	Acidobacteriia	Acidobacteria	Bacteria	Mouse	240015	240015		GCF_000022565.1	643692001	Personal communication, Dr. Jan Krumsiek	Personal communication	0	0		Yes	0	Environmental	Terrestrial	Mine	Geologic	Gram-	Obligate aerobe		0	Nonmotile	0	0	4127356	3425	2496927	60	3377	98.6	ftp://ftp.ncbi.nlm.nih.gov/genomes/all/GCF/000/022/565/GCF_000022565.1_ASM2256v1
Acidovorax_caeni_R_24608	N/A	0	Acidovorax caeni	Acidovorax caeni	Acidovorax	Comamonadaceae	Burkholderiales	Betaproteobacteria	Proteobacteria	Bacteria	Human	343013		GCF_001298675.1	GCF_001298675.1	2740892283	https://www.biorxiv.org/content/10.1101/691030v1	Literature research	0	0		Yes	0	0	0	0	0	Gram-	Anaerobe	0	0	Motile	0	0	4174129	3952	2734603	66	3882	98.23	ftp://ftp.ncbi.nlm.nih.gov/genomes/all/GCF/001/298/675/GCF_001298675.1_Draft_Genome
Acinetobacter_baumannii_1656_2	Acinetobacter baumannii 1656-2 (696749.3)	2	Acinetobacter baumannii 1656-2	Acinetobacter baumannii	Acinetobacter	Moraxellaceae	Moraxellales	Gammaproteobacteria	Proteobacteria	Bacteria	Human	696749	696749	NZ_JIAL01000001	GCF_000188215.1	650377901	Strains of species found in the human gut (PMID:24861948) present in PubSEED	Initial strain selection	0	0		Yes		0	0	0	0	Gram-	Aerobe		0	Nonmotile	0	0	4023106	3913	1571082	39	3824	97.73	ftp://ftp.ncbi.nlm.nih.gov/genomes/all/GCF/000/188/215/GCF_000188215.1_ASM18821v1
Acinetobacter_baumannii_3990	Acinetobacter baumannii 3990 (886888.3)	2	Acinetobacter baumannii 3990	Acinetobacter baumannii	Acinetobacter	Moraxellaceae	Moraxellales	Gammaproteobacteria	Proteobacteria	Bacteria	Human	886888	886888		GCF_000189675.1	2547132045	Strains of species found in the human gut (PMID:24861948) present in PubSEED	Initial strain selection	0	0		Yes		Engineered	Built environment	Unclassified	Unclassified	Gram-	Aerobe		0	Nonmotile	0	0	4015011	3959	1559504	39	3871	97.78	ftp://ftp.ncbi.nlm.nih.gov/genomes/all/GCF/000/189/675/GCF_000189675.1_ASM18967v2
Acinetobacter_baumannii_48055	Acinetobacter baumannii 48055 (1293574.3)	2	Acinetobacter baumannii 48055	Acinetobacter baumannii	Acinetobacter	Moraxellaceae	Moraxellales	Gammaproteobacteria	Proteobacteria	Bacteria	Human	1293574	1.29357e+06		GCF_000359725.1	2551306628	Strains of species found in the human gut (PMID:24861948) present in PubSEED	Initial strain selection	0	0	0	Yes	0	Host-associated	Animal	Unclassified	Respiratory system	Gram-	Aerobe	0	0	Nonmotile	0	0	4049562	3983	1579624	39	3887	97.59	ftp://ftp.ncbi.nlm.nih.gov/genomes/all/GCF/000/359/725/GCF_000359725.1_AB48055
Acinetobacter_baumannii_53264	Acinetobacter baumannii 53264 (1216295.3)	2	Acinetobacter baumannii 53264	Acinetobacter baumannii	Acinetobacter	Moraxellaceae	Moraxellales	Gammaproteobacteria	Proteobacteria	Bacteria	Human	1216295	1.2163e+06		GCF_000332855.1	2551306281	Strains of species found in the human gut (PMID:24861948) present in PubSEED	Initial strain selection	0	0	0	Yes	0	Host-associated	Animal	Unclassified	Respiratory system	Gram-	Aerobe	0	0	Nonmotile	0	0	3976592	3904	1547891	39	3812	97.64	ftp://ftp.ncbi.nlm.nih.gov/genomes/all/GCF/000/332/855/GCF_000332855.1_AB53264
Acinetobacter_baumannii_6013113	N/A	0	Acinetobacter baumannii 6013113	Acinetobacter baumannii	Acinetobacter	Moraxellaceae	Moraxellales	Gammaproteobacteria	Proteobacteria	Bacteria	Human	592014		GCF_000163375.2	GCF_000163375.2	2562617174	PMID:31275260	Literature research	0	0		Yes	0	Host-associated	Human	Unclassified	Skin	Gram-	Aerobe		0	Nonmotile		0	3993307	4064	1552266	39	4010	98.67	ftp://ftp.ncbi.nlm.nih.gov/genomes/all/GCF/000/163/375/GCF_000163375.2_ASM16337v2
Acinetobacter_baumannii_6013150	N/A	0	Acinetobacter baumannii 6013150	Acinetobacter baumannii	Acinetobacter	Moraxellaceae	Moraxellales	Gammaproteobacteria	Proteobacteria	Bacteria	Human	525243		GCF_000163355.2	GCF_000163355.2	647000204	PMID:31275260	Literature research	0	0	0	Yes	0	Host-associated	Human	Unclassified	Skin	Gram-	Aerobe		0	Nonmotile		0	4006788	3949	1557658	39	3895	98.63	ftp://ftp.ncbi.nlm.nih.gov/genomes/all/GCF/000/163/355/GCF_000163355.2_ASM16335v2
Acinetobacter_baumannii_6014059	N/A	0	Acinetobacter baumannii 6014059	Acinetobacter baumannii	Acinetobacter	Moraxellaceae	Moraxellales	Gammaproteobacteria	Proteobacteria	Bacteria	Human	525242		GCF_000163395.2	GCF_000163395.2	2562617175	PMID:31275260	Literature research	0	0		Yes	0	Host-associated	Human	Unclassified	Skin	Gram-	Aerobe		0	Nonmotile		0	3874368	3937	1511109	39	3880	98.55	ftp://ftp.ncbi.nlm.nih.gov/genomes/all/GCF/000/163/395/GCF_000163395.2_ASM16339v2
Acinetobacter_baumannii_AA_014	Acinetobacter baumannii AA-014 (903937.3)	2	Acinetobacter baumannii AA-014	Acinetobacter baumannii	Acinetobacter	Moraxellaceae	Moraxellales	Gammaproteobacteria	Proteobacteria	Bacteria	Human	903937	903937		GCF_000335595.1	2531839634	Strains of species found in the human gut (PMID:24861948) present in PubSEED	Initial strain selection	0	0		Yes		Host-associated	Unclassified	Unclassified	Unclassified	Gram-	Aerobe		0	Nonmotile	0	0	3857932	3718	1505906	39	3618	97.31	ftp://ftp.ncbi.nlm.nih.gov/genomes/all/GCF/000/335/595/GCF_000335595.1_gacin50v1.0
Acinetobacter_baumannii_AB_1536_8	Acinetobacter baumannii AB_1536-8 (1221244.3)	2	Acinetobacter baumannii AB_1536-8	Acinetobacter baumannii	Acinetobacter	Moraxellaceae	Moraxellales	Gammaproteobacteria	Proteobacteria	Bacteria	Human	1221244	1.22124e+06		GCF_000301835.1	2551306296	Strains of species found in the human gut (PMID:24861948) present in PubSEED	Initial strain selection	0	0	0	Yes	0	0	0	0	0	Gram-	Aerobe	0	0	Nonmotile	0	0	3844187	3715	1492380	39	3626	97.6	ftp://ftp.ncbi.nlm.nih.gov/genomes/all/GCF/000/301/835/GCF_000301835.1_ASM30183v1
Acinetobacter_baumannii_AB_1582_8	Acinetobacter baumannii AB_1582-8 (1221245.3)	2	Acinetobacter baumannii AB_1582-8	Acinetobacter baumannii	Acinetobacter	Moraxellaceae	Moraxellales	Gammaproteobacteria	Proteobacteria	Bacteria	Human	1221245	1.22125e+06		GCF_000301175.1	2551306272	Strains of species found in the human gut (PMID:24861948) present in PubSEED	Initial strain selection	0	0	0	Yes	0	Host-associated	Animal	Unclassified	Respiratory system	Gram-	Aerobe	0	0	Nonmotile	0	0	4054837	4034	1580164	39	3948	97.87	ftp://ftp.ncbi.nlm.nih.gov/genomes/all/GCF/000/301/175/GCF_000301175.1_ASM30117v1
Acinetobacter_baumannii_AB_1594_8	Acinetobacter baumannii AB_1594-8 (1221247.3)	2	Acinetobacter baumannii AB_1594-8	Acinetobacter baumannii	Acinetobacter	Moraxellaceae	Moraxellales	Gammaproteobacteria	Proteobacteria	Bacteria	Human	1221247	1.22125e+06		GCF_000301195.1	2551306270	Strains of species found in the human gut (PMID:24861948) present in PubSEED	Initial strain selection	0	0	0	Yes	0	Host-associated	Animal	Unclassified	Respiratory system	Gram-	Aerobe	0	0	Nonmotile	0	0	3973074	3924	1550599	39	3843	97.94	ftp://ftp.ncbi.nlm.nih.gov/genomes/all/GCF/000/301/195/GCF_000301195.1_ASM30119v1
Acinetobacter_baumannii_AB_1595_8	Acinetobacter baumannii AB_1595-8 (1221248.3)	2	Acinetobacter baumannii AB_1595-8	Acinetobacter baumannii	Acinetobacter	Moraxellaceae	Moraxellales	Gammaproteobacteria	Proteobacteria	Bacteria	Human	1221248	1.22125e+06		GCF_000301215.1	2551306301	Strains of species found in the human gut (PMID:24861948) present in PubSEED	Initial strain selection	0	0	0	Yes	0	Host-associated	Animal	Unclassified	Unclassified	Gram-	Aerobe	0	0	Nonmotile	0	0	4070254	4026	1584779	39	3942	97.91	ftp://ftp.ncbi.nlm.nih.gov/genomes/all/GCF/000/301/215/GCF_000301215.1_ASM30121v1
Acinetobacter_baumannii_AB_1649_8	Acinetobacter baumannii AB_1649-8 (1221249.3)	2	Acinetobacter baumannii AB_1649-8	Acinetobacter baumannii	Acinetobacter	Moraxellaceae	Moraxellales	Gammaproteobacteria	Proteobacteria	Bacteria	Human	1221249	1.22125e+06		GCF_000301235.1	2551306266	Strains of species found in the human gut (PMID:24861948) present in PubSEED	Initial strain selection	0	0	0	Yes	0	Host-associated	Animal	Unclassified	Respiratory system	Gram-	Aerobe	0	0	Nonmotile	0	0	3786017	3691	1475316	39	3617	98	ftp://ftp.ncbi.nlm.nih.gov/genomes/all/GCF/000/301/235/GCF_000301235.1_ASM30123v1
Acinetobacter_baumannii_AB_1650_8	Acinetobacter baumannii AB_1650-8 (1221250.3)	2	Acinetobacter baumannii AB_1650-8	Acinetobacter baumannii	Acinetobacter	Moraxellaceae	Moraxellales	Gammaproteobacteria	Proteobacteria	Bacteria	Human	1221250	1.22125e+06		GCF_000301255.1	2551306276	Strains of species found in the human gut (PMID:24861948) present in PubSEED	Initial strain selection	0	0	0	Yes	0	Host-associated	Animal	Unclassified	Unclassified	Gram-	Aerobe	0	0	Nonmotile	0	0	3791738	3703	1477204	39	3618	97.7	ftp://ftp.ncbi.nlm.nih.gov/genomes/all/GCF/000/301/255/GCF_000301255.1_ASM30125v1
Acinetobacter_baumannii_AB_1766_8	Acinetobacter baumannii AB_1766_8 (1221251.3)	2	Acinetobacter baumannii AB_1766_8	Acinetobacter baumannii	Acinetobacter	Moraxellaceae	Moraxellales	Gammaproteobacteria	Proteobacteria	Bacteria	Human	1221251	1.22125e+06		GCF_000301275.1	2551306300	Strains of species found in the human gut (PMID:24861948) present in PubSEED	Initial strain selection	0	0	0	Yes	0	Host-associated	Animal	Unclassified	Circulatory system	Gram-	Aerobe	0	0	Nonmotile	0	0	4010535	3944	1563545	39	3862	97.92	ftp://ftp.ncbi.nlm.nih.gov/genomes/all/GCF/000/301/275/GCF_000301275.1_ASM30127v1
Acinetobacter_baumannii_AB_2007_09_110_01_7	Acinetobacter baumannii AB_2007-09-110-01-7 (1221252.3)	2	Acinetobacter baumannii AB_2007-09-110-01-7	Acinetobacter baumannii	Acinetobacter	Moraxellaceae	Moraxellales	Gammaproteobacteria	Proteobacteria	Bacteria	Human	1221252	1.22125e+06		GCF_000301875.1	2551306282	Strains of species found in the human gut (PMID:24861948) present in PubSEED	Initial strain selection	0	0	0	Yes	0	Engineered	Built environment	Unclassified	Unclassified	Gram-	Aerobe	0	0	Nonmotile	0	0	3965849	3911	1542292	39	3818	97.62	ftp://ftp.ncbi.nlm.nih.gov/genomes/all/GCF/000/301/875/GCF_000301875.1_ASM30187v1
Acinetobacter_baumannii_AB_2007_16_25_01_7	Acinetobacter baumannii AB_2007-16-25-01-7 (1221253.3)	2	Acinetobacter baumannii AB_2007-16-25-01-7	Acinetobacter baumannii	Acinetobacter	Moraxellaceae	Moraxellales	Gammaproteobacteria	Proteobacteria	Bacteria	Human	1221253	1.22125e+06		GCF_000301295.1	2551306267	Strains of species found in the human gut (PMID:24861948) present in PubSEED	Initial strain selection	0	0	0	Yes	0	Engineered	Built environment	Unclassified	Unclassified	Gram-	Aerobe	0	0	Nonmotile	0	0	3961436	3856	1538753	39	3761	97.54	ftp://ftp.ncbi.nlm.nih.gov/genomes/all/GCF/000/301/295/GCF_000301295.1_ASM30129v1
Acinetobacter_baumannii_AB_2007_16_27_01	Acinetobacter baumannii AB_2007-16-27-01 (1221254.3)	2	Acinetobacter baumannii AB_2007-16-27-01	Acinetobacter baumannii	Acinetobacter	Moraxellaceae	Moraxellales	Gammaproteobacteria	Proteobacteria	Bacteria	Human	1221254	1.22125e+06		GCF_000301895.1	2551306298	Strains of species found in the human gut (PMID:24861948) present in PubSEED	Initial strain selection	0	0	0	Yes	0	Engineered	Built environment	Unclassified	Unclassified	Gram-	Aerobe	0	0	Nonmotile	0	0	3970109	3863	1542646	39	3763	97.41	ftp://ftp.ncbi.nlm.nih.gov/genomes/all/GCF/000/301/895/GCF_000301895.1_ASM30189v1
Acinetobacter_baumannii_AB_2008_15_34_7	Acinetobacter baumannii AB_2008-15-34-7 (1221255.3)	2	Acinetobacter baumannii AB_2008-15-34-7	Acinetobacter baumannii	Acinetobacter	Moraxellaceae	Moraxellales	Gammaproteobacteria	Proteobacteria	Bacteria	Human	1221255	1.22126e+06		GCF_000301915.1	2551306277	Strains of species found in the human gut (PMID:24861948) present in PubSEED	Initial strain selection	0	0	0	Yes	0	Host-associated	Animal	Unclassified	Respiratory system	Gram-	Aerobe	0	0	Nonmotile	0	0	3918675	3856	1523235	39	3765	97.64	ftp://ftp.ncbi.nlm.nih.gov/genomes/all/GCF/000/301/915/GCF_000301915.1_ASM30191v1
Acinetobacter_baumannii_AB_2008_15_45	Acinetobacter baumannii AB_2008-15-45 (1221256.3)	2	Acinetobacter baumannii AB_2008-15-45	Acinetobacter baumannii	Acinetobacter	Moraxellaceae	Moraxellales	Gammaproteobacteria	Proteobacteria	Bacteria	Human	1221256	1.22126e+06		GCF_000301315.1	2551306291	Strains of species found in the human gut (PMID:24861948) present in PubSEED	Initial strain selection	0	0	0	Yes	0	Host-associated	Animal	Unclassified	Respiratory system	Gram-	Aerobe	0	0	Nonmotile	0	0	4100733	4053	1599184	39	3968	97.9	ftp://ftp.ncbi.nlm.nih.gov/genomes/all/GCF/000/301/315/GCF_000301315.1_ASM30131v1
Acinetobacter_baumannii_AB_2008_15_52	Acinetobacter baumannii AB_2008-15-52 (1221257.3)	2	Acinetobacter baumannii AB_2008-15-52	Acinetobacter baumannii	Acinetobacter	Moraxellaceae	Moraxellales	Gammaproteobacteria	Proteobacteria	Bacteria	Human	1221257	1.22126e+06		GCF_000301935.1	2551306287	Strains of species found in the human gut (PMID:24861948) present in PubSEED	Initial strain selection	0	0	0	Yes	0	Host-associated	Unclassified	Unclassified	Unclassified	Gram-	Aerobe	0	0	Nonmotile	0	0	3889382	3753	1513744	39	3665	97.66	ftp://ftp.ncbi.nlm.nih.gov/genomes/all/GCF/000/301/935/GCF_000301935.1_ASM30193v1
Acinetobacter_baumannii_AB_2008_15_69	Acinetobacter baumannii AB_2008-15-69 (1221258.3)	2	Acinetobacter baumannii AB_2008-15-69	Acinetobacter baumannii	Acinetobacter	Moraxellaceae	Moraxellales	Gammaproteobacteria	Proteobacteria	Bacteria	Human	1221258	1.22126e+06		GCF_000301335.1	2551306283	Strains of species found in the human gut (PMID:24861948) present in PubSEED	Initial strain selection	0	0	0	Yes	0	0	0	0	0	Gram-	Aerobe	0	0	Nonmotile	0	0	4136907	3997	1615815	39	3906	97.72	ftp://ftp.ncbi.nlm.nih.gov/genomes/all/GCF/000/301/335/GCF_000301335.1_ASM30133v1
Acinetobacter_baumannii_AB_2008_15_70	Acinetobacter baumannii AB_2008-15-70 (1221259.3)	2	Acinetobacter baumannii AB_2008-15-70	Acinetobacter baumannii	Acinetobacter	Moraxellaceae	Moraxellales	Gammaproteobacteria	Proteobacteria	Bacteria	Human	1221259	1.22126e+06		GCF_000301955.1	2551306294	Strains of species found in the human gut (PMID:24861948) present in PubSEED	Initial strain selection	0	0	0	Yes	0	Host-associated	Animal	Unclassified	Respiratory system	Gram-	Aerobe	0	0	Nonmotile	0	0	4101914	4128	1599905	39	4047	98.04	ftp://ftp.ncbi.nlm.nih.gov/genomes/all/GCF/000/301/955/GCF_000301955.1_ASM30195v1
Acinetobacter_baumannii_AB_2008_15_71	Acinetobacter baumannii AB_2008-15-71 (1221260.3)	2	Acinetobacter baumannii AB_2008-15-71	Acinetobacter baumannii	Acinetobacter	Moraxellaceae	Moraxellales	Gammaproteobacteria	Proteobacteria	Bacteria	Human	1221260	1.22126e+06		GCF_000301355.1	2551306279	Strains of species found in the human gut (PMID:24861948) present in PubSEED	Initial strain selection	0	0	0	Yes	0	Host-associated	Animal	Unclassified	Respiratory system	Gram-	Aerobe	0	0	Nonmotile	0	0	3886101	3735	1512112	39	3645	97.59	https://www.ncbi.nlm.nih.gov/assembly/GCF_000301355.1/
Acinetobacter_baumannii_AB_2008_23_01_01_7	Acinetobacter baumannii AB_2008-23-01-01-7 (1221261.3)	2	Acinetobacter baumannii AB_2008-23-01-01-7	Acinetobacter baumannii	Acinetobacter	Moraxellaceae	Moraxellales	Gammaproteobacteria	Proteobacteria	Bacteria	Human	1221261	1.22126e+06		GCF_000301975.1	2551306288	Strains of species found in the human gut (PMID:24861948) present in PubSEED	Initial strain selection	0	0	0	Yes	0	Engineered	Built environment	Unclassified	Unclassified	Gram-	Aerobe	0	0	Nonmotile	0	0	4032165	3950	1582703	39	3863	97.8	ftp://ftp.ncbi.nlm.nih.gov/genomes/all/GCF/000/301/975/GCF_000301975.1_ASM30197v1
Acinetobacter_baumannii_AB_2008_23_07_01_7	Acinetobacter baumannii AB_2008-23-07-01-7 (1221262.3)	2	Acinetobacter baumannii AB_2008-23-07-01-7	Acinetobacter baumannii	Acinetobacter	Moraxellaceae	Moraxellales	Gammaproteobacteria	Proteobacteria	Bacteria	Human	1221262	1.22126e+06		GCF_000308995.1	2551306273	Strains of species found in the human gut (PMID:24861948) present in PubSEED	Initial strain selection	0	0	0	Yes	0	Engineered	Built environment	Unclassified	Unclassified	Gram-	Aerobe	0	0	Nonmotile	0	0	3995020	3979	1558452	39	3886	97.66	https://www.ncbi.nlm.nih.gov/assembly/GCF_000308995.1/
Acinetobacter_baumannii_AB_2009_04_01_7	Acinetobacter baumannii AB_2009-04-01-7 (1221263.3)	2	Acinetobacter baumannii AB_2009-04-01-7	Acinetobacter baumannii	Acinetobacter	Moraxellaceae	Moraxellales	Gammaproteobacteria	Proteobacteria	Bacteria	Human	1221263	1.22126e+06		GCF_000301995.1	2551306278	Strains of species found in the human gut (PMID:24861948) present in PubSEED	Initial strain selection	0	0	0	Yes	0	Host-associated	Unclassified	Unclassified	Unclassified	Gram-	Aerobe	0	0	Nonmotile	0	0	3839270	3723	1491909	39	3635	97.64	ftp://ftp.ncbi.nlm.nih.gov/genomes/all/GCF/000/301/995/GCF_000301995.1_ASM30199v1
Acinetobacter_baumannii_AB_2009_04_02_7	Acinetobacter baumannii AB_2009-04-02-7 (1221264.3)	2	Acinetobacter baumannii AB_2009-04-02-7	Acinetobacter baumannii	Acinetobacter	Moraxellaceae	Moraxellales	Gammaproteobacteria	Proteobacteria	Bacteria	Human	1221264	1.22126e+06		GCF_000302015.1	2551306295	Strains of species found in the human gut (PMID:24861948) present in PubSEED	Initial strain selection	0	0	0	Yes	0	Host-associated	Animal	Unclassified	Respiratory system	Gram-	Aerobe	0	0	Nonmotile	0	0	3972032	3898	1547426	39	3808	97.69	ftp://ftp.ncbi.nlm.nih.gov/genomes/all/GCF/000/302/015/GCF_000302015.1_ASM30201v1
Acinetobacter_baumannii_AB_515_8	Acinetobacter baumannii AB_515-8 (1221265.3)	2	Acinetobacter baumannii AB_515-8	Acinetobacter baumannii	Acinetobacter	Moraxellaceae	Moraxellales	Gammaproteobacteria	Proteobacteria	Bacteria	Human	1221265	1.22127e+06		GCF_000301375.1	2551306293	Strains of species found in the human gut (PMID:24861948) present in PubSEED	Initial strain selection	0	0	0	Yes	0	Host-associated	Animal	Unclassified	Respiratory system	Gram-	Aerobe	0	0	Nonmotile	0	0	4077480	4047	1588400	39	3964	97.95	ftp://ftp.ncbi.nlm.nih.gov/genomes/all/GCF/000/301/375/GCF_000301375.1_ASM30137v1
Acinetobacter_baumannii_AB_908_12	Acinetobacter baumannii AB_908-12 (1221266.3)	2	Acinetobacter baumannii AB_908-12	Acinetobacter baumannii	Acinetobacter	Moraxellaceae	Moraxellales	Gammaproteobacteria	Proteobacteria	Bacteria	Human	1221266	1.22127e+06		GCF_000301395.1	2551306289	Strains of species found in the human gut (PMID:24861948) present in PubSEED	Initial strain selection	0	0	0	Yes	0	Engineered	Built environment	Unclassified	Unclassified	Gram-	Aerobe	0	0	Nonmotile	0	0	3992621	3897	1555258	39	3806	97.66	ftp://ftp.ncbi.nlm.nih.gov/genomes/all/GCF/000/301/395/GCF_000301395.1_ASM30139v1
Acinetobacter_baumannii_AB_908_13	Acinetobacter baumannii AB_908-13 (1221267.3)	2	Acinetobacter baumannii AB_908-13	Acinetobacter baumannii	Acinetobacter	Moraxellaceae	Moraxellales	Gammaproteobacteria	Proteobacteria	Bacteria	Human	1221267	1.22127e+06		GCF_000302035.1	2551306285	Strains of species found in the human gut (PMID:24861948) present in PubSEED	Initial strain selection	0	0	0	Yes	0	Host-associated	Animal	Unclassified	Unclassified	Gram-	Aerobe	0	0	Nonmotile	0	0	3973165	3919	1546625	39	3829	97.7	ftp://ftp.ncbi.nlm.nih.gov/genomes/all/GCF/000/302/035/GCF_000302035.1_ASM30203v1
Acinetobacter_baumannii_AB_909_01_7	Acinetobacter baumannii AB_909-01-7 (1221269.3)	2	Acinetobacter baumannii AB_909-01-7	Acinetobacter baumannii	Acinetobacter	Moraxellaceae	Moraxellales	Gammaproteobacteria	Proteobacteria	Bacteria	Human	1221269	1.22127e+06		GCF_000301415.1	2551306268	Strains of species found in the human gut (PMID:24861948) present in PubSEED	Initial strain selection	0	0	0	Yes	0	Host-associated	Animal	Unclassified	Circulatory system	Gram-	Aerobe	0	0	Nonmotile	0	0	3790688	3687	1475434	39	3603	97.72	ftp://ftp.ncbi.nlm.nih.gov/genomes/all/GCF/000/301/415/GCF_000301415.1_ASM30141v1
Acinetobacter_baumannii_AB_909_02_7	Acinetobacter baumannii AB_909-02-7 (1221270.3)	2	Acinetobacter baumannii AB_909-02-7	Acinetobacter baumannii	Acinetobacter	Moraxellaceae	Moraxellales	Gammaproteobacteria	Proteobacteria	Bacteria	Human	1221270	1.22127e+06		GCF_000301435.1	2551306318	Strains of species found in the human gut (PMID:24861948) present in PubSEED	Initial strain selection	0	0	0	Yes	0	Host-associated	Animal	Unclassified	Respiratory system	Gram-	Aerobe	0	0	Nonmotile	0	0	3929639	3833	1528819	39	3739	97.55	ftp://ftp.ncbi.nlm.nih.gov/genomes/all/GCF/000/301/435/GCF_000301435.1_ASM30143v1
Acinetobacter_baumannii_AB_909_05	Acinetobacter baumannii AB_909-05 (1221271.3)	2	Acinetobacter baumannii AB_909-05	Acinetobacter baumannii	Acinetobacter	Moraxellaceae	Moraxellales	Gammaproteobacteria	Proteobacteria	Bacteria	Human	1221271	1.22127e+06		GCF_000302075.1	2551306320	Strains of species found in the human gut (PMID:24861948) present in PubSEED	Initial strain selection	0	0	0	Yes	0	Host-associated	Animal	Unclassified	Respiratory system	Gram-	Aerobe	0	0	Nonmotile	0	0	4045601	4029	1574334	39	3940	97.79	ftp://ftp.ncbi.nlm.nih.gov/genomes/all/GCF/000/302/075/GCF_000302075.1_ASM30207v1
Acinetobacter_baumannii_AB_TG19617	Acinetobacter baumannii AB_TG19617 (1221273.3)	2	Acinetobacter baumannii AB_TG19617	Acinetobacter baumannii	Acinetobacter	Moraxellaceae	Moraxellales	Gammaproteobacteria	Proteobacteria	Bacteria	Human	1221273	1.22127e+06		GCF_000302135.1	2551306302	Strains of species found in the human gut (PMID:24861948) present in PubSEED	Initial strain selection	0	0	0	Yes	0	0	0	0	0	Gram-	Aerobe	0	0	Nonmotile	0	0	3890585	3774	1515371	39	3677	97.43	ftp://ftp.ncbi.nlm.nih.gov/genomes/all/GCF/000/302/135/GCF_000302135.1_ASM30213v1
Acinetobacter_baumannii_AB_TG2018	Acinetobacter baumannii AB_TG2018 (1221274.3)	2	Acinetobacter baumannii AB_TG2018	Acinetobacter baumannii	Acinetobacter	Moraxellaceae	Moraxellales	Gammaproteobacteria	Proteobacteria	Bacteria	Human	1221274	1.22127e+06		GCF_000302155.1	2551306324	Strains of species found in the human gut (PMID:24861948) present in PubSEED	Initial strain selection	0	0	0	Yes	0	Host-associated	Animal	Unclassified	Respiratory system	Gram-	Aerobe	0	0	Nonmotile	0	0	3975196	3919	1553825	39	3828	97.68	ftp://ftp.ncbi.nlm.nih.gov/genomes/all/GCF/000/302/155/GCF_000302155.1_ASM30215v1
Acinetobacter_baumannii_AB_TG2022	Acinetobacter baumannii AB_TG2022 (1221275.3)	2	Acinetobacter baumannii AB_TG2022	Acinetobacter baumannii	Acinetobacter	Moraxellaceae	Moraxellales	Gammaproteobacteria	Proteobacteria	Bacteria	Human	1221275	1.22128e+06		GCF_000301455.1	2551306313	Strains of species found in the human gut (PMID:24861948) present in PubSEED	Initial strain selection	0	0	0	Yes	0	Host-associated	Animal	Unclassified	Circulatory system	Gram-	Aerobe	0	0	Nonmotile	0	0	3936091	3865	1539142	39	3774	97.65	ftp://ftp.ncbi.nlm.nih.gov/genomes/all/GCF/000/301/455/GCF_000301455.1_ASM30145v1
Acinetobacter_baumannii_AB_TG2023	Acinetobacter baumannii AB_TG2023 (1221276.3)	2	Acinetobacter baumannii AB_TG2023	Acinetobacter baumannii	Acinetobacter	Moraxellaceae	Moraxellales	Gammaproteobacteria	Proteobacteria	Bacteria	Human	1221276	1.22128e+06		GCF_000301475.1	2551306328	Strains of species found in the human gut (PMID:24861948) present in PubSEED	Initial strain selection	0	0	0	Yes	0	Host-associated	Animal	Unclassified	Circulatory system	Gram-	Aerobe	0	0	Nonmotile	0	0	3944282	3860	1540727	39	3769	97.64	ftp://ftp.ncbi.nlm.nih.gov/genomes/all/GCF/000/301/475/GCF_000301475.1_ASM30147v1
Acinetobacter_baumannii_AB_TG2026	Acinetobacter baumannii AB_TG2026 (1221277.3)	2	Acinetobacter baumannii AB_TG2026	Acinetobacter baumannii	Acinetobacter	Moraxellaceae	Moraxellales	Gammaproteobacteria	Proteobacteria	Bacteria	Human	1221277	1.22128e+06		GCF_000301495.1	2551306312	Strains of species found in the human gut (PMID:24861948) present in PubSEED	Initial strain selection	0	0	0	Yes	0	Host-associated	Unclassified	Unclassified	Unclassified	Gram-	Aerobe	0	0	Nonmotile	0	0	4208784	4428	1663542	40	4331	97.81	ftp://ftp.ncbi.nlm.nih.gov/genomes/all/GCF/000/301/495/GCF_000301495.1_ASM30149v1
Acinetobacter_baumannii_AB_TG2028	Acinetobacter baumannii AB_TG2028 (1221278.3)	2	Acinetobacter baumannii AB_TG2028	Acinetobacter baumannii	Acinetobacter	Moraxellaceae	Moraxellales	Gammaproteobacteria	Proteobacteria	Bacteria	Human	1221278	1.22128e+06		GCF_000301515.1	2551306309	Strains of species found in the human gut (PMID:24861948) present in PubSEED	Initial strain selection	0	0	0	Yes	0	Host-associated	Animal	Unclassified	Respiratory system	Gram-	Aerobe	0	0	Nonmotile	0	0	3770742	3651	1471352	39	3560	97.51	ftp://ftp.ncbi.nlm.nih.gov/genomes/all/GCF/000/301/515/GCF_000301515.1_ASM30151v1
Acinetobacter_baumannii_AB_TG2030	Acinetobacter baumannii AB_TG2030 (1221279.3)	2	Acinetobacter baumannii AB_TG2030	Acinetobacter baumannii	Acinetobacter	Moraxellaceae	Moraxellales	Gammaproteobacteria	Proteobacteria	Bacteria	Human	1221279	1.22128e+06		GCF_000301535.1	2551306322	Strains of species found in the human gut (PMID:24861948) present in PubSEED	Initial strain selection	0	0	0	Yes	0	Host-associated	Human	Unclassified	Unclassified	Gram-	Aerobe	0	0	Nonmotile	0	0	3764393	3669	1470659	39	3589	97.82	ftp://ftp.ncbi.nlm.nih.gov/genomes/all/GCF/000/301/535/GCF_000301535.1_ASM30153v1
Acinetobacter_baumannii_AB_TG2031	Acinetobacter baumannii AB_TG2031 (1221280.3)	2	Acinetobacter baumannii AB_TG2031	Acinetobacter baumannii	Acinetobacter	Moraxellaceae	Moraxellales	Gammaproteobacteria	Proteobacteria	Bacteria	Human	1221280	1.22128e+06		GCF_000301555.1	2551306314	Strains of species found in the human gut (PMID:24861948) present in PubSEED	Initial strain selection	0	0	0	Yes	0	Host-associated	Animal	Unclassified	Respiratory system	Gram-	Aerobe	0	0	Nonmotile	0	0	3782788	3639	1473399	39	3552	97.61	ftp://ftp.ncbi.nlm.nih.gov/genomes/all/GCF/000/301/555/GCF_000301555.1_ASM30155v1
Acinetobacter_baumannii_AB_TG27335	Acinetobacter baumannii AB_TG27335 (1221286.3)	2	Acinetobacter baumannii AB_TG27335	Acinetobacter baumannii	Acinetobacter	Moraxellaceae	Moraxellales	Gammaproteobacteria	Proteobacteria	Bacteria	Human	1221286	1.22129e+06		GCF_000302215.1	2551306325	Strains of species found in the human gut (PMID:24861948) present in PubSEED	Initial strain selection	0	0	0	Yes	0	0	0	0	0	Gram-	Aerobe	0	0	Nonmotile	0	0	4061401	4002	1582283	39	3905	97.58	ftp://ftp.ncbi.nlm.nih.gov/genomes/all/GCF/000/302/215/GCF_000302215.1_ASM30221v1
Acinetobacter_baumannii_AB_TG27339	Acinetobacter baumannii AB_TG27339 (1221287.3)	2	Acinetobacter baumannii AB_TG27339	Acinetobacter baumannii	Acinetobacter	Moraxellaceae	Moraxellales	Gammaproteobacteria	Proteobacteria	Bacteria	Human	1221287	1.22129e+06		GCF_000302235.1	2551306306	Strains of species found in the human gut (PMID:24861948) present in PubSEED	Initial strain selection	0	0	0	Yes	0	Host-associated	Animal	Unclassified	Respiratory system	Gram-	Aerobe	0	0	Nonmotile	0	0	3971513	3857	1543012	39	3751	97.25	ftp://ftp.ncbi.nlm.nih.gov/genomes/all/GCF/000/302/235/GCF_000302235.1_ASM30223v1
Acinetobacter_baumannii_AB_TG27343	Acinetobacter baumannii AB_TG27343 (1221288.3)	2	Acinetobacter baumannii AB_TG27343	Acinetobacter baumannii	Acinetobacter	Moraxellaceae	Moraxellales	Gammaproteobacteria	Proteobacteria	Bacteria	Human	1221288	1.22129e+06		GCF_000302255.1	2551306326	Strains of species found in the human gut (PMID:24861948) present in PubSEED	Initial strain selection	0	0	0	Yes	0	Host-associated	Unclassified	Unclassified	Unclassified	Gram-	Aerobe	0	0	Nonmotile	0	0	4011165	4051	1566757	39	3955	97.63	ftp://ftp.ncbi.nlm.nih.gov/genomes/all/GCF/000/302/255/GCF_000302255.1_ASM30225v1
Acinetobacter_baumannii_AB0057	Acinetobacter baumannii AB0057 (480119.5)	2	Acinetobacter baumannii AB0057	Acinetobacter baumannii	Acinetobacter	Moraxellaceae	Moraxellales	Gammaproteobacteria	Proteobacteria	Bacteria	Human	480119	480120		GCF_000021245.2	643348502	PMID:20203603; PMID:24861948	AGORA 1.03	0	0		Yes		Host-associated	Human	Blood	Circulatory system	Gram-	Aerobe		0	Nonmotile		0	4059242	3892	1591016	39	3801	97.66	ftp://ftp.ncbi.nlm.nih.gov/genomes/all/GCF/000/021/245/GCF_000021245.2_ASM2124v2
Acinetobacter_baumannii_Ab11111	Acinetobacter baumannii Ab11111 (1168588.3)	2	Acinetobacter baumannii Ab11111	Acinetobacter baumannii	Acinetobacter	Moraxellaceae	Moraxellales	Gammaproteobacteria	Proteobacteria	Bacteria	Human	1168588	1.16859e+06		GCF_000297915.1	2519899842	Strains of species found in the human gut (PMID:24861948) present in PubSEED	Initial strain selection	0	0	0	Yes	0	0	0	0	0	Gram-	Aerobe	0	0	Nonmotile	0	0	4062506	3903	1586843	39	3805	97.49	ftp://ftp.ncbi.nlm.nih.gov/genomes/all/GCF/000/297/915/GCF_000297915.1_Acin_baum_Ab11111_V1
Acinetobacter_baumannii_AB1H8	Acinetobacter baumannii AB1H8 (1222031.3)	2	Acinetobacter baumannii AB1H8	Acinetobacter baumannii	Acinetobacter	Moraxellaceae	Moraxellales	Gammaproteobacteria	Proteobacteria	Bacteria	Human	1222031	1.22203e+06		GCF_000342065.1	2551306316	Strains of species found in the human gut (PMID:24861948) present in PubSEED	Initial strain selection	0	0	0	Yes	0	Host-associated	Animal	Unclassified	Respiratory system	Gram-	Aerobe	0	0	Nonmotile	0	0	3993780	3909	1558233	39	3800	97.21	ftp://ftp.ncbi.nlm.nih.gov/genomes/all/GCF/000/342/065/GCF_000342065.1_454
Acinetobacter_baumannii_AB210	Acinetobacter baumannii AB210 (886886.3)	2	Acinetobacter baumannii AB210	Acinetobacter baumannii	Acinetobacter	Moraxellaceae	Moraxellales	Gammaproteobacteria	Proteobacteria	Bacteria	Human	886886	886886		GCF_000189655.1	2531839677	Strains of species found in the human gut (PMID:24861948) present in PubSEED	Initial strain selection	0	0		Yes		Host-associated	Human	Unclassified	Unclassified	Gram-	Aerobe		0	Nonmotile	0	0	4061440	3873	1577649	39	3799	98.09	ftp://ftp.ncbi.nlm.nih.gov/genomes/all/GCF/000/189/655/GCF_000189655.1_ASM18965v2
Acinetobacter_baumannii_AB307_0294	Acinetobacter baumannii AB307-0294 (557600.4)	2	Acinetobacter baumannii AB307-0294	Acinetobacter baumannii	Acinetobacter	Moraxellaceae	Moraxellales	Gammaproteobacteria	Proteobacteria	Bacteria	Human	557600	557600		GCF_002803025.2	643348503	Strains of species found in the human gut (PMID:24861948) present in PubSEED	Initial strain selection	0	0		Yes		Host-associated	Human	Blood	Circulatory system	Gram-	Aerobe		0	Nonmotile		0	3760981	3542	1468426	39	3451	97.43	ftp://ftp.ncbi.nlm.nih.gov/genomes/all/GCF/002/803/025/GCF_002803025.2_ASM280302v2
Acinetobacter_baumannii_AB31	N/A	0	Acinetobacter baumannii	Acinetobacter baumannii	Acinetobacter	Moraxellaceae	Moraxellales	Gammaproteobacteria	Proteobacteria	Bacteria	Human	470		GCF_003006945.1	GCF_003006945.1	2597490184	PMID:31275260	Literature research	0	0		Yes	0	0	0	0	0	Gram-	Aerobe	0	0	Nonmotile		0	3803317	3624	1489473	39	3505	96.72	ftp://ftp.ncbi.nlm.nih.gov/genomes/all/GCF/003/006/945/GCF_003006945.1_ASM300694v1
Acinetobacter_baumannii_Ab33333	Acinetobacter baumannii Ab33333 (1168590.3)	2	Acinetobacter baumannii Ab33333	Acinetobacter baumannii	Acinetobacter	Moraxellaceae	Moraxellales	Gammaproteobacteria	Proteobacteria	Bacteria	Human	1168590	1.16859e+06		GCF_000297935.1	2521172588	Strains of species found in the human gut (PMID:24861948) present in PubSEED	Initial strain selection	0	0	0	Yes		0	0	0	0	Gram-	Aerobe	0	0	Nonmotile	0	0	3833321	3609	1493850	39	3514	97.37	ftp://ftp.ncbi.nlm.nih.gov/genomes/all/GCF/000/297/935/GCF_000297935.1_Acin_baum_Ab33333_V1
Acinetobacter_baumannii_AB405E4	Acinetobacter baumannii AB405E4 (1222033.3)	2	Acinetobacter baumannii AB405E4	Acinetobacter baumannii	Acinetobacter	Moraxellaceae	Moraxellales	Gammaproteobacteria	Proteobacteria	Bacteria	Human	1222033	1.22203e+06		GCF_000342085.1	2551306305	Strains of species found in the human gut (PMID:24861948) present in PubSEED	Initial strain selection	0	0	0	Yes	0	Host-associated	Animal	Unclassified	Circulatory system	Gram-	Aerobe	0	0	Nonmotile	0	0	3653486	3678	1425672	39	3567	96.98	ftp://ftp.ncbi.nlm.nih.gov/genomes/all/GCF/000/342/085/GCF_000342085.1_454
Acinetobacter_baumannii_Ab44444	Acinetobacter baumannii Ab44444 (1168591.3)	2	Acinetobacter baumannii Ab44444	Acinetobacter baumannii	Acinetobacter	Moraxellaceae	Moraxellales	Gammaproteobacteria	Proteobacteria	Bacteria	Human	1168591	1.16859e+06		GCF_000297955.1	2521172587	Strains of species found in the human gut (PMID:24861948) present in PubSEED	Initial strain selection	0	0	0	Yes		0	0	0	0	Gram-	Aerobe	0	0	Nonmotile	0	0	3769310	3635	1471598	39	3555	97.8	ftp://ftp.ncbi.nlm.nih.gov/genomes/all/GCF/000/297/955/GCF_000297955.1_Acin_baum_Ab44444_V1
Acinetobacter_baumannii_AB4A3	Acinetobacter baumannii AB4A3 (1222032.3)	2	Acinetobacter baumannii AB4A3	Acinetobacter baumannii	Acinetobacter	Moraxellaceae	Moraxellales	Gammaproteobacteria	Proteobacteria	Bacteria	Human	1222032	1.22203e+06		GCF_000338835.1	2551306315	Strains of species found in the human gut (PMID:24861948) present in PubSEED	Initial strain selection	0	0	0	Yes	0	Host-associated	Unclassified	Unclassified	Unclassified	Gram-	Aerobe	0	0	Nonmotile	0	0	4104065	4099	1596914	39	4001	97.61	ftp://ftp.ncbi.nlm.nih.gov/genomes/all/GCF/000/338/835/GCF_000338835.1_454
Acinetobacter_baumannii_AB5256	Acinetobacter baumannii AB5256 (1116235.3)	2	Acinetobacter baumannii AB5256	Acinetobacter baumannii	Acinetobacter	Moraxellaceae	Moraxellales	Gammaproteobacteria	Proteobacteria	Bacteria	Human	1116235	1.11624e+06		GCF_000241705.1	2548876761	Strains of species found in the human gut (PMID:24861948) present in PubSEED	Initial strain selection	0	0		Yes		Host-associated	Animal	Unclassified	Circulatory system	Gram-	Aerobe	0	0	Nonmotile	0	0	4158015	4007	1622477	39	3857	96.26	ftp://ftp.ncbi.nlm.nih.gov/genomes/all/GCF/000/241/705/GCF_000241705.1_ASM24170v2
Acinetobacter_baumannii_AB5711	Acinetobacter baumannii AB5711 (1116236.3)	2	Acinetobacter baumannii AB5711	Acinetobacter baumannii	Acinetobacter	Moraxellaceae	Moraxellales	Gammaproteobacteria	Proteobacteria	Bacteria	Human	1116236	1.11624e+06		GCF_000241725.1	2548876762	Strains of species found in the human gut (PMID:24861948) present in PubSEED	Initial strain selection	0	0		Yes		Host-associated	Animal	Unclassified	Circulatory system	Gram-	Aerobe	0	0	Nonmotile	0	0	4000401	3962	1565646	39	3814	96.26	ftp://ftp.ncbi.nlm.nih.gov/genomes/all/GCF/000/241/725/GCF_000241725.1_ASM24172v2
Acinetobacter_baumannii_AB900	Acinetobacter baumannii AB900 (557601.3)	2	Acinetobacter baumannii AB900	Acinetobacter baumannii	Acinetobacter	Moraxellaceae	Moraxellales	Gammaproteobacteria	Proteobacteria	Bacteria	Human	557601	557601		GCF_000173395.1	645058757	Strains of species found in the human gut (PMID:24861948) present in PubSEED	Initial strain selection	0	0		Yes		Host-associated	Animal	Unclassified	Digestive system	Gram-	Aerobe		0	Nonmotile		0	3910877	3783	1522187	39	3724	98.44	ftp://ftp.ncbi.nlm.nih.gov/genomes/all/GCF/000/173/395/GCF_000173395.1_ASM17339v1
Acinetobacter_baumannii_ABIsac_ColiR	Acinetobacter baumannii ABIsac_ColiR (1200351.3)	2	Acinetobacter baumannii ABIsac_ColiR	Acinetobacter baumannii	Acinetobacter	Moraxellaceae	Moraxellales	Gammaproteobacteria	Proteobacteria	Bacteria	Human	1200351	1.20035e+06		GCF_000333735.1	2551306107	Strains of species found in the human gut (PMID:24861948) present in PubSEED	Initial strain selection	0	0	0	Yes	0	Host-associated	Human	Unclassified	Unclassified	Gram-	Aerobe	0	0	Nonmotile	0	0	3785453	3716	1476455	39	3610	97.15	ftp://ftp.ncbi.nlm.nih.gov/genomes/all/GCF/000/333/735/GCF_000333735.1_ASM33373v1
Acinetobacter_baumannii_ABNIH1	Acinetobacter baumannii ABNIH1 (992402.3)	2	Acinetobacter baumannii ABNIH1	Acinetobacter baumannii	Acinetobacter	Moraxellaceae	Moraxellales	Gammaproteobacteria	Proteobacteria	Bacteria	Human	992402	992402		GCF_000222225.1	2534682260	Strains of species found in the human gut (PMID:24861948) present in PubSEED	Initial strain selection	0	0		Yes		Host-associated	Human	Unclassified	Unclassified	Gram-	Aerobe		0	Nonmotile	0	0	3899186	3762	1525355	39	3697	98.27	ftp://ftp.ncbi.nlm.nih.gov/genomes/all/GCF/000/222/225/GCF_000222225.1_ASM22222v2
Acinetobacter_baumannii_ABNIH11	Acinetobacter baumannii ABNIH11 (1094475.3)	2	Acinetobacter baumannii ABNIH11	Acinetobacter baumannii	Acinetobacter	Moraxellaceae	Moraxellales	Gammaproteobacteria	Proteobacteria	Bacteria	Human	1094475	1.09448e+06		GCF_000354015.1	2534681847	Strains of species found in the human gut (PMID:24861948) present in PubSEED	Initial strain selection	0	0	0	Yes	0	Host-associated	Animal	Unclassified	Respiratory system	Gram-	Aerobe	0	0	Nonmotile	0	0	3968178	3941	1553489	39	3872	98.25	ftp://ftp.ncbi.nlm.nih.gov/genomes/all/GCF/000/354/015/GCF_000354015.1_ABNIH11_1
Acinetobacter_baumannii_ABNIH14	Acinetobacter baumannii ABNIH14 (1094478.3)	2	Acinetobacter baumannii ABNIH14	Acinetobacter baumannii	Acinetobacter	Moraxellaceae	Moraxellales	Gammaproteobacteria	Proteobacteria	Bacteria	Human	1094478	1.09448e+06		GCF_000354035.1	2534681845	Strains of species found in the human gut (PMID:24861948) present in PubSEED	Initial strain selection	0	0	0	Yes	0	Host-associated	Animal	Unclassified	Respiratory system	Gram-	Aerobe	0	0	Nonmotile	0	0	3959924	4000	1558838	39	3915	97.88	ftp://ftp.ncbi.nlm.nih.gov/genomes/all/GCF/000/354/035/GCF_000354035.1_ABNIH14_1
Acinetobacter_baumannii_ABNIH15	Acinetobacter baumannii ABNIH15 (1094479.3)	2	Acinetobacter baumannii ABNIH15	Acinetobacter baumannii	Acinetobacter	Moraxellaceae	Moraxellales	Gammaproteobacteria	Proteobacteria	Bacteria	Human	1094479	1.09448e+06		GCF_000354055.1	2534681844	Strains of species found in the human gut (PMID:24861948) present in PubSEED	Initial strain selection	0	0	0	Yes	0	Host-associated	Animal	Unclassified	Respiratory system	Gram-	Aerobe	0	0	Nonmotile	0	0	3903614	3907	1536328	39	3824	97.88	ftp://ftp.ncbi.nlm.nih.gov/genomes/all/GCF/000/354/055/GCF_000354055.1_ABNIH15_1
Acinetobacter_baumannii_ABNIH16	Acinetobacter baumannii ABNIH16 (1094480.3)	2	Acinetobacter baumannii ABNIH16	Acinetobacter baumannii	Acinetobacter	Moraxellaceae	Moraxellales	Gammaproteobacteria	Proteobacteria	Bacteria	Human	1094480	1.09448e+06		GCF_000354075.1	2529292948	Strains of species found in the human gut (PMID:24861948) present in PubSEED	Initial strain selection	0	0	0	Yes	0	Host-associated	Animal	Unclassified	Respiratory system	Gram-	Aerobe	0	0	Nonmotile	0	0	4052044	4109	1586916	39	4028	98.03	ftp://ftp.ncbi.nlm.nih.gov/genomes/all/GCF/000/354/075/GCF_000354075.1_ABNIH16_1
Acinetobacter_baumannii_ABNIH18	Acinetobacter baumannii ABNIH18 (1094482.3)	2	Acinetobacter baumannii ABNIH18	Acinetobacter baumannii	Acinetobacter	Moraxellaceae	Moraxellales	Gammaproteobacteria	Proteobacteria	Bacteria	Human	1094482	1.09448e+06		GCF_000354115.1	2534681778	Strains of species found in the human gut (PMID:24861948) present in PubSEED	Initial strain selection	0	0	0	Yes	0	Host-associated	Animal	Unclassified	Respiratory system	Gram-	Aerobe	0	0	Nonmotile	0	0	3971802	3864	1553902	39	3846	99.53	ftp://ftp.ncbi.nlm.nih.gov/genomes/all/GCF/000/354/115/GCF_000354115.1_ABNIH18_1
Acinetobacter_baumannii_ABNIH19	Acinetobacter baumannii ABNIH19 (1094483.3)	2	Acinetobacter baumannii ABNIH19	Acinetobacter baumannii	Acinetobacter	Moraxellaceae	Moraxellales	Gammaproteobacteria	Proteobacteria	Bacteria	Human	1094483	1.09448e+06		GCF_000353775.1	2534681779	Strains of species found in the human gut (PMID:24861948) present in PubSEED	Initial strain selection	0	0	0	Yes	0	Host-associated	Animal	Unclassified	Respiratory system	Gram-	Aerobe	0	0	Nonmotile	0	0	3982334	3931	1559695	39	3853	98.02	ftp://ftp.ncbi.nlm.nih.gov/genomes/all/GCF/000/353/775/GCF_000353775.1_ABNIH19_1
Acinetobacter_baumannii_ABNIH22	Acinetobacter baumannii ABNIH22 (1094486.3)	2	Acinetobacter baumannii ABNIH22	Acinetobacter baumannii	Acinetobacter	Moraxellaceae	Moraxellales	Gammaproteobacteria	Proteobacteria	Bacteria	Human	1094486	1.09449e+06		GCF_000353795.1	2529292945	Strains of species found in the human gut (PMID:24861948) present in PubSEED	Initial strain selection	0	0	0	Yes	0	Host-associated	Human	Unclassified	Unclassified	Gram-	Aerobe	0	0	Nonmotile	0	0	3941012	4005	1543739	39	3916	97.78	ftp://ftp.ncbi.nlm.nih.gov/genomes/all/GCF/000/353/795/GCF_000353795.1_ABNIH22_1
Acinetobacter_baumannii_ABNIH23	Acinetobacter baumannii ABNIH23 (1094487.3)	2	Acinetobacter baumannii ABNIH23	Acinetobacter baumannii	Acinetobacter	Moraxellaceae	Moraxellales	Gammaproteobacteria	Proteobacteria	Bacteria	Human	1094487	1.09449e+06		GCF_000353815.1	2529292946	Strains of species found in the human gut (PMID:24861948) present in PubSEED	Initial strain selection	0	0	0	Yes	0	Host-associated	Animal	Unclassified	Respiratory system	Gram-	Aerobe	0	0	Nonmotile	0	0	3925851	3973	1538686	39	3892	97.96	ftp://ftp.ncbi.nlm.nih.gov/genomes/all/GCF/000/353/815/GCF_000353815.1_ABNIH23_1
Acinetobacter_baumannii_ABNIH25	Acinetobacter baumannii ABNIH25 (1224165.3)	2	Acinetobacter baumannii ABNIH25	Acinetobacter baumannii	Acinetobacter	Moraxellaceae	Moraxellales	Gammaproteobacteria	Proteobacteria	Bacteria	Human	1224165	1.22417e+06		GCF_000353915.1	2529293186	Strains of species found in the human gut (PMID:24861948) present in PubSEED	Initial strain selection	0	0	0	Yes	0	Host-associated	Animal	Unclassified	Respiratory system	Gram-	Aerobe	0	0	Nonmotile	0	0	3900156	3757	1525720	39	3692	98.27	ftp://ftp.ncbi.nlm.nih.gov/genomes/all/GCF/000/353/915/GCF_000353915.1_ABNIH25_1
Acinetobacter_baumannii_ABNIH26	Acinetobacter baumannii ABNIH26 (1224166.3)	2	Acinetobacter baumannii ABNIH26	Acinetobacter baumannii	Acinetobacter	Moraxellaceae	Moraxellales	Gammaproteobacteria	Proteobacteria	Bacteria	Human	1224166	1.22417e+06		GCF_000353895.1	2529293185	Strains of species found in the human gut (PMID:24861948) present in PubSEED	Initial strain selection	0	0	0	Yes	0	Host-associated	Human	Unclassified	Unclassified	Gram-	Aerobe	0	0	Nonmotile	0	0	3937294	3865	1541128	39	3798	98.27	ftp://ftp.ncbi.nlm.nih.gov/genomes/all/GCF/000/353/895/GCF_000353895.1_ABNIH26_1
Acinetobacter_baumannii_ABNIH3	Acinetobacter baumannii ABNIH3 (992404.3)	2	Acinetobacter baumannii ABNIH3	Acinetobacter baumannii	Acinetobacter	Moraxellaceae	Moraxellales	Gammaproteobacteria	Proteobacteria	Bacteria	Human	992404	992404		GCF_000222265.1	2534682263	Strains of species found in the human gut (PMID:24861948) present in PubSEED	Initial strain selection	0	0		Yes		Host-associated	Human	Unclassified	Unclassified	Gram-	Aerobe		0	Nonmotile	0	0	4063283	4089	1586996	39	4044	98.9	ftp://ftp.ncbi.nlm.nih.gov/genomes/all/GCF/000/222/265/GCF_000222265.1_ASM22226v2
Acinetobacter_baumannii_ABNIH4	Acinetobacter baumannii ABNIH4 (992405.3)	2	Acinetobacter baumannii ABNIH4	Acinetobacter baumannii	Acinetobacter	Moraxellaceae	Moraxellales	Gammaproteobacteria	Proteobacteria	Bacteria	Human	992405	992405		GCF_000222285.1	2534682264	Strains of species found in the human gut (PMID:24861948) present in PubSEED	Initial strain selection	0	0		Yes		Host-associated	Human	Unclassified	Unclassified	Gram-	Aerobe		0	Nonmotile	0	0	3988750	3968	1561657	39	3891	98.06	ftp://ftp.ncbi.nlm.nih.gov/genomes/all/GCF/000/222/285/GCF_000222285.1_ASM22228v2
Acinetobacter_baumannii_ABNIH5	Acinetobacter baumannii ABNIH5 (1094469.3)	2	Acinetobacter baumannii ABNIH5	Acinetobacter baumannii	Acinetobacter	Moraxellaceae	Moraxellales	Gammaproteobacteria	Proteobacteria	Bacteria	Human	1094469	1.09447e+06		GCF_000353935.1	2529293226	Strains of species found in the human gut (PMID:24861948) present in PubSEED	Initial strain selection	0	0	0	Yes	0	Host-associated	Animal	Unclassified	Respiratory system	Gram-	Aerobe	0	0	Nonmotile	0	0	3940178	3763	1543811	39	3751	99.68	https://www.ncbi.nlm.nih.gov/assembly/GCF_000353935.1/
Acinetobacter_baumannii_ABNIH6	Acinetobacter baumannii ABNIH6 (1094470.3)	2	Acinetobacter baumannii ABNIH6	Acinetobacter baumannii	Acinetobacter	Moraxellaceae	Moraxellales	Gammaproteobacteria	Proteobacteria	Bacteria	Human	1094470	1.09447e+06		GCF_000353955.1	2534681851	Strains of species found in the human gut (PMID:24861948) present in PubSEED	Initial strain selection	0	0	0	Yes	0	Host-associated	Animal	Unclassified	Respiratory system	Gram-	Aerobe	0	0	Nonmotile	0	0	3991049	3825	1560216	39	3816	99.76	https://www.ncbi.nlm.nih.gov/assembly/GCF_000353955.1/
Acinetobacter_baumannii_AC12	Acinetobacter baumannii AC12 (1198108.3)	2	Acinetobacter baumannii AC12	Acinetobacter baumannii	Acinetobacter	Moraxellaceae	Moraxellales	Gammaproteobacteria	Proteobacteria	Bacteria	Human	1198108	1.19811e+06		GCA_000282795.3	2519899559	Strains of species found in the human gut (PMID:24861948) present in PubSEED	Initial strain selection	0	0	0	Yes	0	Host-associated	Animal	Unclassified	Circulatory system	Gram-	Aerobe	0	0	Nonmotile	0	0	3848312	3688	1498073	39	3643	98.78	https://www.ncbi.nlm.nih.gov/assembly/GCA_000282795.3
Acinetobacter_baumannii_AC30	Acinetobacter baumannii AC30 (1224747.3)	2	Acinetobacter baumannii AC30	Acinetobacter baumannii	Acinetobacter	Moraxellaceae	Moraxellales	Gammaproteobacteria	Proteobacteria	Bacteria	Human	1224747	1.22475e+06		GCA_000307975.2	2519899736	Strains of species found in the human gut (PMID:24861948) present in PubSEED	Initial strain selection	0	0	0	Yes	0	Host-associated	Human	Pulmonary system	Respiratory system	Gram-	Aerobe	0	0	Nonmotile			3922859	3786	1523341	39	3736	98.68	https://www.ncbi.nlm.nih.gov/assembly/GCA_000307975.2
Acinetobacter_baumannii_ACICU	Acinetobacter baumannii ACICU (405416.6)	2	Acinetobacter baumannii ACICU	Acinetobacter baumannii	Acinetobacter	Moraxellaceae	Moraxellales	Gammaproteobacteria	Proteobacteria	Bacteria	Human	405416	405417		GCF_005519135.1	642555102	Strains of species found in the human gut (PMID:24861948) present in PubSEED	Initial strain selection	0	0		Yes		Engineered	Built environment	Unclassified	Unclassified	Gram-	Aerobe		0	Nonmotile	0	0	3996761	3841	1556027	39	3759	97.87	ftp://ftp.ncbi.nlm.nih.gov/genomes/all/GCF/005/519/135/GCF_005519135.1_ASM551913v1
Acinetobacter_baumannii_ANC_4097	Acinetobacter baumannii ANC 4097 (1217638.3)	2	Acinetobacter baumannii ANC 4097	Acinetobacter baumannii	Acinetobacter	Moraxellaceae	Moraxellales	Gammaproteobacteria	Proteobacteria	Bacteria	Human	1217638	1.21764e+06		GCF_000369365.1	2534682195	Strains of species found in the human gut (PMID:24861948) present in PubSEED	Initial strain selection	0	0	0	Yes	0	0	0	0	0	Gram-	Aerobe	0	0	Nonmotile	0	0	4235983	4144	1652960	39	4057	97.9	ftp://ftp.ncbi.nlm.nih.gov/genomes/all/GCF/000/369/365/GCF_000369365.1_Acin_baum_ANC_4097_V1
Acinetobacter_baumannii_ATCC_17978	N/A	0	Acinetobacter baumannii ATCC 17978	Acinetobacter baumannii	Acinetobacter	Moraxellaceae	Moraxellales	Gammaproteobacteria	Proteobacteria	Bacteria	Human	400667		GCF_004797155.2	GCF_004797155.2	640069301	PMID:31275260	Literature research	0	0		Yes		Host-associated	Human	Unclassified	Unclassified	Gram-	Aerobe		0	Nonmotile	0	0	4001457	3464	1557403	39	3370	97.29	ftp://ftp.ncbi.nlm.nih.gov/genomes/all/GCF/004/797/155/GCF_004797155.2_ASM479715v2
Acinetobacter_baumannii_ATCC_19606	Acinetobacter baumannii ATCC 19606 (575584.3)	2	Acinetobacter baumannii ATCC 19606 = CIP 70.34 = JCM 6841	Acinetobacter baumannii	Acinetobacter	Moraxellaceae	Moraxellales	Gammaproteobacteria	Proteobacteria	Bacteria	Human	575584	575584		GCF_002811175.1	647533101	Strains of species found in the human gut (PMID:24861948) present in PubSEED	Initial strain selection	0	0		Yes		Host-associated	Human	Urethra	Excretory system	Gram-	Aerobe		0	Nonmotile			3971516	3832	1537035	39	3766	98.28	ftp://ftp.ncbi.nlm.nih.gov/genomes/all/GCF/002/811/175/GCF_002811175.1_ASM281117v1
Acinetobacter_baumannii_AYE	Acinetobacter baumannii AYE (509173.8)	2	Acinetobacter baumannii AYE	Acinetobacter baumannii	Acinetobacter	Moraxellaceae	Moraxellales	Gammaproteobacteria	Proteobacteria	Bacteria	Human	509173	509174		GCF_000069245.1	641522602	Strains of species found in the human gut (PMID:24861948) present in PubSEED	Initial strain selection	0	0		Yes		Host-associated	Unclassified	Unclassified	Unclassified	Gram-	Aerobe			Nonmotile	0	0	4048735	3813	1591797	39	3712	97.35	https://www.ncbi.nlm.nih.gov/assembly/GCF_000069245.1/
Acinetobacter_baumannii_BZICU_2	Acinetobacter baumannii BZICU-2 (1210907.3)	2	Acinetobacter baumannii BZICU-2	Acinetobacter baumannii	Acinetobacter	Moraxellaceae	Moraxellales	Gammaproteobacteria	Proteobacteria	Bacteria	Human	1210907	1.21091e+06		GCF_000292545.1	2551306153	Strains of species found in the human gut (PMID:24861948) present in PubSEED	Initial strain selection	0	0	0	Yes	0	Host-associated	Animal	Unclassified	Respiratory system	Gram-	Aerobe	0	0	Nonmotile	0	0	3814309	3701	1485664	39	3642	98.41	ftp://ftp.ncbi.nlm.nih.gov/genomes/all/GCF/000/292/545/GCF_000292545.1_ASM29254v1
Acinetobacter_baumannii_Canada_BC_5	Acinetobacter baumannii Canada BC-5 (903895.3)	2	Acinetobacter baumannii Canada BC-5	Acinetobacter baumannii	Acinetobacter	Moraxellaceae	Moraxellales	Gammaproteobacteria	Proteobacteria	Bacteria	Human	903895	903895		GCF_000286615.1	2531839458	Strains of species found in the human gut (PMID:24861948) present in PubSEED	Initial strain selection	0	0		Yes		Host-associated	Human	Unclassified	Unclassified	Gram-	Aerobe		0	Nonmotile	0	0	3998016	3883	1565817	39	3787	97.53	ftp://ftp.ncbi.nlm.nih.gov/genomes/all/GCF/000/286/615/GCF_000286615.1_gacin07v1.0
Acinetobacter_baumannii_Canada_BC1	Acinetobacter baumannii Canada BC1 (903924.3)	2	Acinetobacter baumannii Canada BC1	Acinetobacter baumannii	Acinetobacter	Moraxellaceae	Moraxellales	Gammaproteobacteria	Proteobacteria	Bacteria	Human	903924	903924		GCF_000309275.1	2537561790	Strains of species found in the human gut (PMID:24861948) present in PubSEED	Initial strain selection	0	0		Yes		Host-associated	Human	Unclassified	Unclassified	Gram-	Aerobe		0	Nonmotile	0	0	3936404	3909	1538441	39	3825	97.85	ftp://ftp.ncbi.nlm.nih.gov/genomes/all/GCF/000/309/275/GCF_000309275.1_gacin36v1.0
Acinetobacter_baumannii_IS_116	Acinetobacter baumannii IS-116 (903912.3)	2	Acinetobacter baumannii IS-116	Acinetobacter baumannii	Acinetobacter	Moraxellaceae	Moraxellales	Gammaproteobacteria	Proteobacteria	Bacteria	Human	903912	903912		GCF_000297535.1	2537561717	Strains of species found in the human gut (PMID:24861948) present in PubSEED	Initial strain selection	0	0		Yes		Host-associated	Unclassified	Unclassified	Unclassified	Gram-	Aerobe		0	Nonmotile	0	0	3952511	3855	1536336	39	3779	98.03	ftp://ftp.ncbi.nlm.nih.gov/genomes/all/GCF/000/297/535/GCF_000297535.1_gacin24v1.0
Acinetobacter_baumannii_IS_123	Acinetobacter baumannii IS-123 (903899.3)	2	Acinetobacter baumannii IS-123	Acinetobacter baumannii	Acinetobacter	Moraxellaceae	Moraxellales	Gammaproteobacteria	Proteobacteria	Bacteria	Human	903899	903899		GCF_000286535.1	2531839462	Strains of species found in the human gut (PMID:24861948) present in PubSEED	Initial strain selection	0	0		Yes		Host-associated	Human	Unclassified	Unclassified	Gram-	Aerobe		0	Nonmotile	0	0	4063081	4108	1585519	39	4013	97.69	ftp://ftp.ncbi.nlm.nih.gov/genomes/all/GCF/000/286/535/GCF_000286535.1_gacin11v1.0
Acinetobacter_baumannii_IS_143	Acinetobacter baumannii IS-143 (903911.3)	2	Acinetobacter baumannii IS-143	Acinetobacter baumannii	Acinetobacter	Moraxellaceae	Moraxellales	Gammaproteobacteria	Proteobacteria	Bacteria	Human	903911	903911		GCF_000297515.1	2537561718	Strains of species found in the human gut (PMID:24861948) present in PubSEED	Initial strain selection	0	0		Yes		Host-associated	Human	Unclassified	Unclassified	Gram-	Aerobe		0	Nonmotile	0	0	4020019	3964	1578153	39	3883	97.96	ftp://ftp.ncbi.nlm.nih.gov/genomes/all/GCF/000/297/515/GCF_000297515.1_gacin24v1.0
Acinetobacter_baumannii_IS_235	Acinetobacter baumannii IS-235 (903905.3)	2	Acinetobacter baumannii IS-235	Acinetobacter baumannii	Acinetobacter	Moraxellaceae	Moraxellales	Gammaproteobacteria	Proteobacteria	Bacteria	Human	903905	903905		GCF_000304695.1	2537561720	Strains of species found in the human gut (PMID:24861948) present in PubSEED	Initial strain selection	0	0		Yes		Host-associated	Animal	Unclassified	Circulatory system	Gram-	Aerobe		0	Nonmotile	0	0	4060387	4053	1580568	39	3981	98.22	ftp://ftp.ncbi.nlm.nih.gov/genomes/all/GCF/000/304/695/GCF_000304695.1_gacin17v1.0
Acinetobacter_baumannii_IS_251	Acinetobacter baumannii IS-251 (903906.3)	2	Acinetobacter baumannii IS-251	Acinetobacter baumannii	Acinetobacter	Moraxellaceae	Moraxellales	Gammaproteobacteria	Proteobacteria	Bacteria	Human	903906	903906		GCF_000304655.1	2537561719	Strains of species found in the human gut (PMID:24861948) present in PubSEED	Initial strain selection	0	0		Yes		Host-associated	Human	Unclassified	Unclassified	Gram-	Aerobe		0	Nonmotile	0	0	4007286	3981	1559649	39	3908	98.17	ftp://ftp.ncbi.nlm.nih.gov/genomes/all/GCF/000/304/655/GCF_000304655.1_gacin18v1.0
Acinetobacter_baumannii_IS_58	Acinetobacter baumannii IS-58 (903914.3)	2	Acinetobacter baumannii IS-58	Acinetobacter baumannii	Acinetobacter	Moraxellaceae	Moraxellales	Gammaproteobacteria	Proteobacteria	Bacteria	Human	903914	903914		GCF_000297595.1	2531839351	Strains of species found in the human gut (PMID:24861948) present in PubSEED	Initial strain selection	0	0		Yes		Host-associated	Human	Unclassified	Unclassified	Gram-	Aerobe		0	Nonmotile	0	0	4063888	4028	1583930	39	3944	97.91	ftp://ftp.ncbi.nlm.nih.gov/genomes/all/GCF/000/297/595/GCF_000297595.1_gacin26v1.0
Acinetobacter_baumannii_LAC_4	N/A	0	Acinetobacter baumannii LAC-4	Acinetobacter baumannii	Acinetobacter	Moraxellaceae	Moraxellales	Gammaproteobacteria	Proteobacteria	Bacteria	Human	1455315		NZ_CP007712	GCF_000786735.1	2582580986	PMID:31275260	Literature research	0	0	0	Yes	0	0	0	0	0	Gram-	Aerobe	0	0	Nonmotile	0	0	3944911	3843	1537418	39	3757	97.76	ftp://ftp.ncbi.nlm.nih.gov/genomes/all/GCF/000/786/735/GCF_000786735.1_ASM78673v1
Acinetobacter_baumannii_MDR_TJ	Acinetobacter baumannii MDR-TJ (889738.3)	2	Acinetobacter baumannii MDR-TJ	Acinetobacter baumannii	Acinetobacter	Moraxellaceae	Moraxellales	Gammaproteobacteria	Proteobacteria	Bacteria	Human	889738	889738		GCF_000187205.2	2565956548	Strains of species found in the human gut (PMID:24861948) present in PubSEED	Initial strain selection	0	0		Yes		Host-associated	Unclassified	Unclassified	Unclassified	Gram-	Aerobe		0	Nonmotile	0	0	4153407	4032	1623436	39	3936	97.62	ftp://ftp.ncbi.nlm.nih.gov/genomes/all/GCF/000/187/205/GCF_000187205.2_ASM18720v4
Acinetobacter_baumannii_MDR_ZJ06	Acinetobacter baumannii MDR-ZJ06 (497978.4)	2	Acinetobacter baumannii MDR-ZJ06	Acinetobacter baumannii	Acinetobacter	Moraxellaceae	Moraxellales	Gammaproteobacteria	Proteobacteria	Bacteria	Human	497978	497978		GCF_000226275.2	2511231155	Strains of species found in the human gut (PMID:24861948) present in PubSEED	Initial strain selection	0	0		Yes		Engineered	Lab synthesis	Unclassified	Unclassified	Gram-	Aerobe		0	Nonmotile	0	0	4011434	3975	1567623	39	3888	97.81	ftp://ftp.ncbi.nlm.nih.gov/genomes/all/GCF/000/226/275/GCF_000226275.2_ASM22627v2
Acinetobacter_baumannii_MSP4_16	Acinetobacter baumannii MSP4-16 (1278070.3)	2	Acinetobacter baumannii MSP4-16	Acinetobacter baumannii	Acinetobacter	Moraxellaceae	Moraxellales	Gammaproteobacteria	Proteobacteria	Bacteria	Human	1278070	1.27807e+06		GCF_000341985.1	2537561872	Strains of species found in the human gut (PMID:24861948) present in PubSEED	Initial strain selection	0	0	0	Yes	0	Environmental	Aquatic	Wetlands	Marine	Gram-	Aerobe		0	Nonmotile	0	0	3944542	3819	1541585	39	3749	98.17	ftp://ftp.ncbi.nlm.nih.gov/genomes/all/GCF/000/341/985/GCF_000341985.1_Whole_genome_assembly
Acinetobacter_baumannii_Naval_113	Acinetobacter baumannii Naval-113 (903920.3)	2	Acinetobacter baumannii Naval-113	Acinetobacter baumannii	Acinetobacter	Moraxellaceae	Moraxellales	Gammaproteobacteria	Proteobacteria	Bacteria	Human	903920	903920		GCF_000314655.1	2531839357	Strains of species found in the human gut (PMID:24861948) present in PubSEED	Initial strain selection	0	0		Yes		Host-associated	Human	Unclassified	Unclassified	Gram-	Aerobe		0	Nonmotile		0	4095626	4084	1604868	39	4002	97.99	ftp://ftp.ncbi.nlm.nih.gov/genomes/all/GCF/000/314/655/GCF_000314655.1_gacin32v1.0
Acinetobacter_baumannii_Naval_13	Acinetobacter baumannii Naval-13 (903904.3)	2	Acinetobacter baumannii Naval-13	Acinetobacter baumannii	Acinetobacter	Moraxellaceae	Moraxellales	Gammaproteobacteria	Proteobacteria	Bacteria	Human	903904	903904		GCF_000305295.1	2537561721	Strains of species found in the human gut (PMID:24861948) present in PubSEED	Initial strain selection	0	0		Yes		Host-associated	Unclassified	Unclassified	Unclassified	Gram-	Aerobe		0	Nonmotile	0	0	4107737	4054	1599583	39	3948	97.39	ftp://ftp.ncbi.nlm.nih.gov/genomes/all/GCF/000/305/295/GCF_000305295.1_gacin16v1.0
Acinetobacter_baumannii_Naval_17	Acinetobacter baumannii Naval-17 (903896.3)	2	Acinetobacter baumannii Naval-17	Acinetobacter baumannii	Acinetobacter	Moraxellaceae	Moraxellales	Gammaproteobacteria	Proteobacteria	Bacteria	Human	903896	903896		GCF_000278605.1	2531839459	Strains of species found in the human gut (PMID:24861948) present in PubSEED	Initial strain selection	0	0		Yes		Engineered	Built environment	Unclassified	Unclassified	Gram-	Aerobe		0	Nonmotile	0	0	4009964	3944	1569181	39	3848	97.57	ftp://ftp.ncbi.nlm.nih.gov/genomes/all/GCF/000/278/605/GCF_000278605.1_gacin08v1.0
Acinetobacter_baumannii_Naval_18	Acinetobacter baumannii Naval-18 (903897.3)	2	Acinetobacter baumannii Naval-18	Acinetobacter baumannii	Acinetobacter	Moraxellaceae	Moraxellales	Gammaproteobacteria	Proteobacteria	Bacteria	Human	903897	903897		GCF_000214965.1	2531839464	Strains of species found in the human gut (PMID:24861948) present in PubSEED	Initial strain selection	0	0		Yes		Host-associated	Unclassified	Unclassified	Unclassified	Gram-	Aerobe		0	Nonmotile	0	0	4454613	4500	1734481	39	4406	97.91	https://www.ncbi.nlm.nih.gov/assembly/GCF_000214965.1
Acinetobacter_baumannii_Naval_2	Acinetobacter baumannii Naval-2 (903922.3)	2	Acinetobacter baumannii Naval-2	Acinetobacter baumannii	Acinetobacter	Moraxellaceae	Moraxellales	Gammaproteobacteria	Proteobacteria	Bacteria	Human	903922	903922		GCF_000309175.1	2531839348	Strains of species found in the human gut (PMID:24861948) present in PubSEED	Initial strain selection	0	0		Yes		Host-associated	Human	Blood	Circulatory system	Gram-	Aerobe		0	Nonmotile		0	4126550	4155	1612823	39	4074	98.05	ftp://ftp.ncbi.nlm.nih.gov/genomes/all/GCF/000/309/175/GCF_000309175.1_gacin34v1.0
Acinetobacter_baumannii_Naval_21	Acinetobacter baumannii Naval-21 (903923.3)	2	Acinetobacter baumannii Naval-21	Acinetobacter baumannii	Acinetobacter	Moraxellaceae	Moraxellales	Gammaproteobacteria	Proteobacteria	Bacteria	Human	903923	903923		GCF_000309195.1	2537562054	Strains of species found in the human gut (PMID:24861948) present in PubSEED	Initial strain selection	0	0		Yes		Host-associated	Unclassified	Unclassified	Unclassified	Gram-	Aerobe		0	Nonmotile		0	3923796	3903	1527170	39	3829	98.1	ftp://ftp.ncbi.nlm.nih.gov/genomes/all/GCF/000/309/195/GCF_000309195.1_gacin35v1.0
Acinetobacter_baumannii_Naval_57	Acinetobacter baumannii Naval-57 (903927.3)	2	Acinetobacter baumannii Naval-57	Acinetobacter baumannii	Acinetobacter	Moraxellaceae	Moraxellales	Gammaproteobacteria	Proteobacteria	Bacteria	Human	903927	903927		GCF_000335535.1	2537562055	Strains of species found in the human gut (PMID:24861948) present in PubSEED	Initial strain selection	0	0		Yes		Host-associated	Human	Unclassified	Unclassified	Gram-	Aerobe		0	Nonmotile		0	3953596	3910	1539057	39	3838	98.16	ftp://ftp.ncbi.nlm.nih.gov/genomes/all/GCF/000/335/535/GCF_000335535.1_gacin39v1.0
Acinetobacter_baumannii_Naval_72	Acinetobacter baumannii Naval-72 (903908.3)	2	Acinetobacter baumannii Naval-72	Acinetobacter baumannii	Acinetobacter	Moraxellaceae	Moraxellales	Gammaproteobacteria	Proteobacteria	Bacteria	Human	903908	903908		GCF_000304675.1	2537561725	Strains of species found in the human gut (PMID:24861948) present in PubSEED	Initial strain selection	0	0		Yes		Host-associated	Unclassified	Unclassified	Unclassified	Gram-	Aerobe		0	Nonmotile	0	0	3840453	3714	1490477	39	3607	97.12	ftp://ftp.ncbi.nlm.nih.gov/genomes/all/GCF/000/304/675/GCF_000304675.1_GACIN20v1.0
Acinetobacter_baumannii_Naval_78	Acinetobacter baumannii Naval-78 (903936.3)	2	Acinetobacter baumannii Naval-78	Acinetobacter baumannii	Acinetobacter	Moraxellaceae	Moraxellales	Gammaproteobacteria	Proteobacteria	Bacteria	Human	903936	903936		GCF_000335675.1	2531839636	Strains of species found in the human gut (PMID:24861948) present in PubSEED	Initial strain selection	0	0		Yes		Host-associated	Unclassified	Unclassified	Unclassified	Gram-	Aerobe		0	Nonmotile	0	0	4053379	4035	1587803	39	3950	97.89	ftp://ftp.ncbi.nlm.nih.gov/genomes/all/GCF/000/335/675/GCF_000335675.1_gacin49v1.0
Acinetobacter_baumannii_Naval_81	Acinetobacter baumannii Naval-81 (903898.3)	2	Acinetobacter baumannii Naval-81	Acinetobacter baumannii	Acinetobacter	Moraxellaceae	Moraxellales	Gammaproteobacteria	Proteobacteria	Bacteria	Human	903898	903898		GCF_000214985.1	2531839465	Strains of species found in the human gut (PMID:24861948) present in PubSEED	Initial strain selection	0	0		Yes		Engineered	Built environment	Unclassified	Unclassified	Gram-	Aerobe		0	Nonmotile	0	0	4080872	4076	1590773	39	3981	97.67	ftp://ftp.ncbi.nlm.nih.gov/genomes/all/GCF/000/214/985/GCF_000214985.1_gacin10v1.0
Acinetobacter_baumannii_Naval_82	Acinetobacter baumannii Naval-82 (903921.3)	2	Acinetobacter baumannii Naval-82	Acinetobacter baumannii	Acinetobacter	Moraxellaceae	Moraxellales	Gammaproteobacteria	Proteobacteria	Bacteria	Human	903921	903921		GCF_000309255.1	2531839349	Strains of species found in the human gut (PMID:24861948) present in PubSEED	Initial strain selection	0	0		Yes		Host-associated	Human	Blood	Circulatory system	Gram-	Aerobe		0	Nonmotile	0	0	3908929	4064	1531705	39	3969	97.66	ftp://ftp.ncbi.nlm.nih.gov/genomes/all/GCF/000/309/255/GCF_000309255.1_gacin33v1.0
Acinetobacter_baumannii_Naval_83	Acinetobacter baumannii Naval-83 (903909.3)	2	Acinetobacter baumannii Naval-83	Acinetobacter baumannii	Acinetobacter	Moraxellaceae	Moraxellales	Gammaproteobacteria	Proteobacteria	Bacteria	Human	903909	903909		GCF_000305315.1	2537561724	Strains of species found in the human gut (PMID:24861948) present in PubSEED	Initial strain selection	0	0		Yes		Host-associated	Unclassified	Unclassified	Unclassified	Gram-	Aerobe		0	Nonmotile	0	0	4106603	4115	1600594	39	4000	97.21	ftp://ftp.ncbi.nlm.nih.gov/genomes/all/GCF/000/305/315/GCF_000305315.1_gacin21v1.0
Acinetobacter_baumannii_NIPH_1362	Acinetobacter baumannii NIPH 1362 (1217642.3)	2	Acinetobacter baumannii NIPH 1362	Acinetobacter baumannii	Acinetobacter	Moraxellaceae	Moraxellales	Gammaproteobacteria	Proteobacteria	Bacteria	Human	1217642	1.21764e+06		GCF_000368125.1	2534681907	Strains of species found in the human gut (PMID:24861948) present in PubSEED	Initial strain selection	0	0	0	Yes	0	Host-associated	Human	Unclassified	Unclassified	Gram-	Aerobe	0	0	Nonmotile	0	0	4086366	3943	1599760	39	3863	97.97	ftp://ftp.ncbi.nlm.nih.gov/genomes/all/GCF/000/368/125/GCF_000368125.1_Acin_baum_NIPH_1362_V1
Acinetobacter_baumannii_NIPH_146	Acinetobacter baumannii NIPH 146 (1217639.3)	2	Acinetobacter baumannii NIPH 146	Acinetobacter baumannii	Acinetobacter	Moraxellaceae	Moraxellales	Gammaproteobacteria	Proteobacteria	Bacteria	Human	1217639	1.21764e+06		GCF_000368185.1	2534681908	Strains of species found in the human gut (PMID:24861948) present in PubSEED	Initial strain selection	0	0	0	Yes	0	0	0	0	0	Gram-	Aerobe	0	0	Nonmotile	0	0	3933401	3722	1532507	39	3641	97.82	ftp://ftp.ncbi.nlm.nih.gov/genomes/all/GCF/000/368/185/GCF_000368185.1_Acin_baum_NIPH_146_V1
Acinetobacter_baumannii_NIPH_1669	Acinetobacter baumannii NIPH 1669 (1217643.3)	2	Acinetobacter baumannii NIPH 1669	Acinetobacter baumannii	Acinetobacter	Moraxellaceae	Moraxellales	Gammaproteobacteria	Proteobacteria	Bacteria	Human	1217643	1.21764e+06		GCF_000368105.1	2534681906	Strains of species found in the human gut (PMID:24861948) present in PubSEED	Initial strain selection	0	0	0	Yes	0	0	0	0	0	Gram-	Aerobe	0	0	Nonmotile	0	0	3861243	3662	1507307	39	3577	97.68	ftp://ftp.ncbi.nlm.nih.gov/genomes/all/GCF/000/368/105/GCF_000368105.1_Acin_baum_NIPH_1669_V1
Acinetobacter_baumannii_NIPH_1734	Acinetobacter baumannii NIPH 1734 (1217644.3)	2	Acinetobacter baumannii NIPH 1734	Acinetobacter baumannii	Acinetobacter	Moraxellaceae	Moraxellales	Gammaproteobacteria	Proteobacteria	Bacteria	Human	1217644	1.21764e+06		GCF_000368245.1	2534681911	Strains of species found in the human gut (PMID:24861948) present in PubSEED	Initial strain selection	0	0	0	Yes	0	0	0	0	0	Gram-	Aerobe	0	0	Nonmotile	0	0	3914908	3738	1521858	39	3675	98.31	ftp://ftp.ncbi.nlm.nih.gov/genomes/all/GCF/000/368/245/GCF_000368245.1_Acin_baum_NIPH_1734_V1
Acinetobacter_baumannii_NIPH_190	Acinetobacter baumannii NIPH 190 (1217640.3)	2	Acinetobacter baumannii NIPH 190	Acinetobacter baumannii	Acinetobacter	Moraxellaceae	Moraxellales	Gammaproteobacteria	Proteobacteria	Bacteria	Human	1217640	1.21764e+06		GCF_000368525.1	2529293014	Strains of species found in the human gut (PMID:24861948) present in PubSEED	Initial strain selection	0	0	0	Yes	0	Host-associated	Human	Unclassified	Unclassified	Gram-	Aerobe	0	0	Nonmotile	0	0	3899398	3862	1528504	39	3782	97.93	ftp://ftp.ncbi.nlm.nih.gov/genomes/all/GCF/000/368/525/GCF_000368525.1_Acin_baum_NIPH_190_V1
Acinetobacter_baumannii_NIPH_201	Acinetobacter baumannii NIPH 201 (1217630.3)	2	Acinetobacter baumannii NIPH 201	Acinetobacter baumannii	Acinetobacter	Moraxellaceae	Moraxellales	Gammaproteobacteria	Proteobacteria	Bacteria	Human	1217630	1.21763e+06		GCF_000369165.1	2529293008	Strains of species found in the human gut (PMID:24861948) present in PubSEED	Initial strain selection	0	0	0	Yes	0	Host-associated	Human	Unclassified	Unclassified	Gram-	Aerobe	0	0	Nonmotile	0	0	4110685	3930	1596919	39	3840	97.71	ftp://ftp.ncbi.nlm.nih.gov/genomes/all/GCF/000/369/165/GCF_000369165.1_Acin_baum_NIPH_201_V1
Acinetobacter_baumannii_NIPH_2061	Acinetobacter baumannii NIPH 2061 (1217645.3)	2	Acinetobacter baumannii NIPH 2061	Acinetobacter baumannii	Acinetobacter	Moraxellaceae	Moraxellales	Gammaproteobacteria	Proteobacteria	Bacteria	Human	1217645	1.21765e+06		GCF_000368225.1	2534681910	Strains of species found in the human gut (PMID:24861948) present in PubSEED	Initial strain selection	0	0	0	Yes	0	Host-associated	Human	Unclassified	Unclassified	Gram-	Aerobe	0	0	Nonmotile	0	0	3970958	3814	1542845	39	3737	97.98	ftp://ftp.ncbi.nlm.nih.gov/genomes/all/GCF/000/368/225/GCF_000368225.1_Acin_baum_NIPH_2061_V1
Acinetobacter_baumannii_NIPH_24	Acinetobacter baumannii NIPH 24 (1217646.3)	2	Acinetobacter baumannii NIPH 24	Acinetobacter baumannii	Acinetobacter	Moraxellaceae	Moraxellales	Gammaproteobacteria	Proteobacteria	Bacteria	Human	1217646	1.21765e+06		GCF_000367885.1	2534681905	Strains of species found in the human gut (PMID:24861948) present in PubSEED	Initial strain selection	0	0	0	Yes	0	0	0	0	0	Gram-	Aerobe	0	0	Nonmotile	0	0	3889200	3695	1521912	39	3608	97.65	ftp://ftp.ncbi.nlm.nih.gov/genomes/all/GCF/000/367/885/GCF_000367885.1_Acin_baum_NIPH_24_V1
Acinetobacter_baumannii_NIPH_290	Acinetobacter baumannii NIPH 290 (1217631.3)	2	Acinetobacter baumannii NIPH 290	Acinetobacter baumannii	Acinetobacter	Moraxellaceae	Moraxellales	Gammaproteobacteria	Proteobacteria	Bacteria	Human	1217631	1.21763e+06		GCF_000369325.1	2529293182	Strains of species found in the human gut (PMID:24861948) present in PubSEED	Initial strain selection	0	0	0	Yes	0	Host-associated	Human	Unclassified	Unclassified	Gram-	Aerobe	0	0	Nonmotile	0	0	4022026	3936	1581652	39	3846	97.71	ftp://ftp.ncbi.nlm.nih.gov/genomes/all/GCF/000/369/325/GCF_000369325.1_Acin_baum_NIPH_290_V1
Acinetobacter_baumannii_NIPH_329	Acinetobacter baumannii NIPH 329 (1217632.3)	2	Acinetobacter baumannii NIPH 329	Acinetobacter baumannii	Acinetobacter	Moraxellaceae	Moraxellales	Gammaproteobacteria	Proteobacteria	Bacteria	Human	1217632	1.21763e+06		GCF_000369225.1	2529293005	Strains of species found in the human gut (PMID:24861948) present in PubSEED	Initial strain selection	0	0	0	Yes	0	Host-associated	Human	Unclassified	Unclassified	Gram-	Aerobe	0	0	Nonmotile	0	0	3994296	3807	1559955	39	3721	97.74	ftp://ftp.ncbi.nlm.nih.gov/genomes/all/GCF/000/369/225/GCF_000369225.1_Acin_baum_NIPH_329_V1
Acinetobacter_baumannii_NIPH_335	Acinetobacter baumannii NIPH 335 (1217633.3)	2	Acinetobacter baumannii NIPH 335	Acinetobacter baumannii	Acinetobacter	Moraxellaceae	Moraxellales	Gammaproteobacteria	Proteobacteria	Bacteria	Human	1217633	1.21763e+06		GCF_000369205.1	2529293006	Strains of species found in the human gut (PMID:24861948) present in PubSEED	Initial strain selection	0	0	0	Yes	0	Host-associated	Human	Unclassified	Unclassified	Gram-	Aerobe	0	0	Nonmotile	0	0	3923854	3830	1528753	39	3744	97.75	ftp://ftp.ncbi.nlm.nih.gov/genomes/all/GCF/000/369/205/GCF_000369205.1_Acin_baum_NIPH_335_V1
Acinetobacter_baumannii_NIPH_410	Acinetobacter baumannii NIPH 410 (1217634.3)	2	Acinetobacter baumannii NIPH 410	Acinetobacter baumannii	Acinetobacter	Moraxellaceae	Moraxellales	Gammaproteobacteria	Proteobacteria	Bacteria	Human	1217634	1.21763e+06		GCF_000413915.1	2565956636	Strains of species found in the human gut (PMID:24861948) present in PubSEED	Initial strain selection	0	0	0	Yes	0	Host-associated	Human	Unclassified	Unclassified	Gram-	Aerobe	0	0	Nonmotile	0	0	4031919	4014	1572630	39	3933	97.98	ftp://ftp.ncbi.nlm.nih.gov/genomes/all/GCF/000/413/915/GCF_000413915.1_Acin_baum_NIPH_410_V1
Acinetobacter_baumannii_NIPH_527	Acinetobacter baumannii NIPH 527 (1217635.3)	2	Acinetobacter baumannii NIPH 527	Acinetobacter baumannii	Acinetobacter	Moraxellaceae	Moraxellales	Gammaproteobacteria	Proteobacteria	Bacteria	Human	1217635	1.21764e+06		GCF_000369185.1	2529293007	Strains of species found in the human gut (PMID:24861948) present in PubSEED	Initial strain selection	0	0	0	Yes	0	0	0	0	0	Gram-	Aerobe	0	0	Nonmotile	0	0	4152121	4027	1625572	39	3939	97.81	ftp://ftp.ncbi.nlm.nih.gov/genomes/all/GCF/000/369/185/GCF_000369185.1_Acin_baum_NIPH_527_V1
Acinetobacter_baumannii_NIPH_528	Acinetobacter baumannii NIPH 528 (1217636.3)	2	Acinetobacter baumannii NIPH 528	Acinetobacter baumannii	Acinetobacter	Moraxellaceae	Moraxellales	Gammaproteobacteria	Proteobacteria	Bacteria	Human	1217636	1.21764e+06		GCF_000369285.1	2529293010	Strains of species found in the human gut (PMID:24861948) present in PubSEED	Initial strain selection	0	0	0	Yes	0	0	0	0	0	Gram-	Aerobe	0	0	Nonmotile	0	0	3869750	3644	1515302	39	3562	97.75	ftp://ftp.ncbi.nlm.nih.gov/genomes/all/GCF/000/369/285/GCF_000369285.1_Acin_baum_NIPH_528_V1
Acinetobacter_baumannii_NIPH_60	Acinetobacter baumannii NIPH 60 (1217647.3)	2	Acinetobacter baumannii NIPH 60	Acinetobacter baumannii	Acinetobacter	Moraxellaceae	Moraxellales	Gammaproteobacteria	Proteobacteria	Bacteria	Human	1217647	1.21765e+06		GCF_000368545.1	2529293013	Strains of species found in the human gut (PMID:24861948) present in PubSEED	Initial strain selection	0	0	0	Yes	0	Host-associated	Human	Unclassified	Unclassified	Gram-	Aerobe	0	0	Nonmotile	0	0	3946627	3855	1547312	39	3763	97.61	ftp://ftp.ncbi.nlm.nih.gov/genomes/all/GCF/000/368/545/GCF_000368545.1_Acin_baum_NIPH_60_V1
Acinetobacter_baumannii_NIPH_601	Acinetobacter baumannii NIPH 601 (1217637.3)	2	Acinetobacter baumannii NIPH 601	Acinetobacter baumannii	Acinetobacter	Moraxellaceae	Moraxellales	Gammaproteobacteria	Proteobacteria	Bacteria	Human	1217637	1.21764e+06		GCF_000369245.1	2529293012	Strains of species found in the human gut (PMID:24861948) present in PubSEED	Initial strain selection	0	0	0	Yes	0	0	0	0	0	Gram-	Aerobe	0	0	Nonmotile	0	0	4021265	3836	1569737	39	3736	97.39	ftp://ftp.ncbi.nlm.nih.gov/genomes/all/GCF/000/369/245/GCF_000369245.1_Acin_baum_NIPH_601_V1
Acinetobacter_baumannii_NIPH_615	Acinetobacter baumannii NIPH 615 (1217641.3)	2	Acinetobacter baumannii NIPH 615	Acinetobacter baumannii	Acinetobacter	Moraxellaceae	Moraxellales	Gammaproteobacteria	Proteobacteria	Bacteria	Human	1217641	1.21764e+06		GCF_000368205.1	2534681909	Strains of species found in the human gut (PMID:24861948) present in PubSEED	Initial strain selection	0	0	0	Yes	0	Host-associated	Human	Unclassified	Unclassified	Gram-	Aerobe	0	0	Nonmotile	0	0	3941555	3830	1537748	39	3740	97.65	ftp://ftp.ncbi.nlm.nih.gov/genomes/all/GCF/000/368/205/GCF_000368205.1_Acin_baum_NIPH_615_V1
Acinetobacter_baumannii_NIPH_67	Acinetobacter baumannii NIPH 67 (1217627.3)	2	Acinetobacter baumannii NIPH 67	Acinetobacter baumannii	Acinetobacter	Moraxellaceae	Moraxellales	Gammaproteobacteria	Proteobacteria	Bacteria	Human	1217627	1.21763e+06		GCF_000369265.1	2529293011	Strains of species found in the human gut (PMID:24861948) present in PubSEED	Initial strain selection	0	0	0	Yes	0	0	0	0	0	Gram-	Aerobe	0	0	Nonmotile	0	0	4047599	3748	1575286	39	3658	97.6	ftp://ftp.ncbi.nlm.nih.gov/genomes/all/GCF/000/369/265/GCF_000369265.1_Acin_baum_NIPH_67_V1
Acinetobacter_baumannii_NIPH_70	Acinetobacter baumannii NIPH 70 (1217628.3)	2	Acinetobacter baumannii NIPH 70	Acinetobacter baumannii	Acinetobacter	Moraxellaceae	Moraxellales	Gammaproteobacteria	Proteobacteria	Bacteria	Human	1217628	1.21763e+06		GCF_000369305.1	2529293009	Strains of species found in the human gut (PMID:24861948) present in PubSEED	Initial strain selection	0	0	0	Yes	0	Host-associated	Human	Unclassified	Unclassified	Gram-	Aerobe	0	0	Nonmotile	0	0	3926921	3891	1529049	39	3810	97.92	ftp://ftp.ncbi.nlm.nih.gov/genomes/all/GCF/000/369/305/GCF_000369305.1_Acin_baum_NIPH_70_V1
Acinetobacter_baumannii_NIPH_80	Acinetobacter baumannii NIPH 80 (1217629.3)	2	Acinetobacter baumannii NIPH 80	Acinetobacter baumannii	Acinetobacter	Moraxellaceae	Moraxellales	Gammaproteobacteria	Proteobacteria	Bacteria	Human	1217629	1.21763e+06		GCF_000369345.1	2529293183	Strains of species found in the human gut (PMID:24861948) present in PubSEED	Initial strain selection	0	0	0	Yes	0	0	0	0	0	Gram-	Aerobe	0	0	Nonmotile	0	0	3957396	3971	1544443	39	3895	98.09	ftp://ftp.ncbi.nlm.nih.gov/genomes/all/GCF/000/369/345/GCF_000369345.1_Acin_baum_NIPH_80_V1
Acinetobacter_baumannii_OIFC0162	Acinetobacter baumannii OIFC0162 (903907.3)	2	Acinetobacter baumannii OIFC0162	Acinetobacter baumannii	Acinetobacter	Moraxellaceae	Moraxellales	Gammaproteobacteria	Proteobacteria	Bacteria	Human	903907	903907		GCF_000307895.1	2537561726	Strains of species found in the human gut (PMID:24861948) present in PubSEED	Initial strain selection	0	0		Yes		Host-associated	Animal	Unclassified	Respiratory system	Gram-	Aerobe		0	Nonmotile	0	0	4078399	3928	1581055	39	3856	98.17	ftp://ftp.ncbi.nlm.nih.gov/genomes/all/GCF/000/307/895/GCF_000307895.1_gacin19v1.0
Acinetobacter_baumannii_OIFC032	Acinetobacter baumannii OIFC032 (903890.3)	2	Acinetobacter baumannii OIFC032	Acinetobacter baumannii	Acinetobacter	Moraxellaceae	Moraxellales	Gammaproteobacteria	Proteobacteria	Bacteria	Human	903890	903890		GCF_000215005.1	2537561841	Strains of species found in the human gut (PMID:24861948) present in PubSEED	Initial strain selection	0	0		Yes		Engineered	Built environment	Unclassified	Unclassified	Gram-	Aerobe		0	Nonmotile	0	0	3893886	3816	1520243	39	3718	97.43	ftp://ftp.ncbi.nlm.nih.gov/genomes/all/GCF/000/215/005/GCF_000215005.1_AcbauOIFC032v1.0
Acinetobacter_baumannii_OIFC035	Acinetobacter baumannii OIFC035 (903926.3)	2	Acinetobacter baumannii OIFC035	Acinetobacter baumannii	Acinetobacter	Moraxellaceae	Moraxellales	Gammaproteobacteria	Proteobacteria	Bacteria	Human	903926	903926		GCF_000309235.1	2537562056	Strains of species found in the human gut (PMID:24861948) present in PubSEED	Initial strain selection	0	0		Yes		Host-associated	Human	Unclassified	Unclassified	Gram-	Aerobe		0	Nonmotile			3972611	3813	1549398	39	3741	98.11	ftp://ftp.ncbi.nlm.nih.gov/genomes/all/GCF/000/309/235/GCF_000309235.1_gacin38v1.0
Acinetobacter_baumannii_OIFC047	Acinetobacter baumannii OIFC047 (903933.3)	2	Acinetobacter baumannii OIFC047	Acinetobacter baumannii	Acinetobacter	Moraxellaceae	Moraxellales	Gammaproteobacteria	Proteobacteria	Bacteria	Human	903933	903933		GCF_000335635.1	2531839637	Strains of species found in the human gut (PMID:24861948) present in PubSEED	Initial strain selection	0	0		Yes		Host-associated	Human	Unclassified	Reproductive system	Gram-	Aerobe		0	Nonmotile			3740684	3577	1455902	39	3505	97.99	ftp://ftp.ncbi.nlm.nih.gov/genomes/all/GCF/000/335/635/GCF_000335635.1_gacin46v1.0
Acinetobacter_baumannii_OIFC065	Acinetobacter baumannii OIFC065 (903932.3)	2	Acinetobacter baumannii OIFC065	Acinetobacter baumannii	Acinetobacter	Moraxellaceae	Moraxellales	Gammaproteobacteria	Proteobacteria	Bacteria	Human	903932	903932		GCF_000309115.1	2537562051	Strains of species found in the human gut (PMID:24861948) present in PubSEED	Initial strain selection	0	0		Yes		Host-associated	Human	Unclassified	Skin	Gram-	Aerobe		0	Nonmotile		0	4029646	3965	1563826	39	3893	98.18	ftp://ftp.ncbi.nlm.nih.gov/genomes/all/GCF/000/309/115/GCF_000309115.1_gacin45v1.0
Acinetobacter_baumannii_OIFC074	Acinetobacter baumannii OIFC074 (903901.3)	2	Acinetobacter baumannii OIFC074	Acinetobacter baumannii	Acinetobacter	Moraxellaceae	Moraxellales	Gammaproteobacteria	Proteobacteria	Bacteria	Human	903901	903901		GCF_000305215.1	2531839466	Strains of species found in the human gut (PMID:24861948) present in PubSEED	Initial strain selection	0	0		Yes		Engineered	Built environment	Unclassified	Unclassified	Gram-	Aerobe		0	Nonmotile	0	0	3935888	3896	1537198	39	3815	97.92	ftp://ftp.ncbi.nlm.nih.gov/genomes/all/GCF/000/305/215/GCF_000305215.1_gacin13v1.0
Acinetobacter_baumannii_OIFC087	Acinetobacter baumannii OIFC087 (903929.3)	2	Acinetobacter baumannii OIFC087	Acinetobacter baumannii	Acinetobacter	Moraxellaceae	Moraxellales	Gammaproteobacteria	Proteobacteria	Bacteria	Human	903929	903929		GCF_000309095.1	2537562060	Strains of species found in the human gut (PMID:24861948) present in PubSEED	Initial strain selection	0	0		Yes		Host-associated	Human	Unclassified	Reproductive system	Gram-	Aerobe		0	Nonmotile			4004682	4009	1561028	39	3922	97.83	ftp://ftp.ncbi.nlm.nih.gov/genomes/all/GCF/000/309/095/GCF_000309095.1_gacin42v1.0
Acinetobacter_baumannii_OIFC098	Acinetobacter baumannii OIFC098 (903902.3)	2	Acinetobacter baumannii OIFC098	Acinetobacter baumannii	Acinetobacter	Moraxellaceae	Moraxellales	Gammaproteobacteria	Proteobacteria	Bacteria	Human	903902	903902		GCF_000305235.1	2531839467	Strains of species found in the human gut (PMID:24861948) present in PubSEED	Initial strain selection	0	0		Yes		Engineered	Built environment	Unclassified	Unclassified	Gram-	Aerobe		0	Nonmotile	0	0	3812112	3731	1490156	39	3659	98.07	ftp://ftp.ncbi.nlm.nih.gov/genomes/all/GCF/000/305/235/GCF_000305235.1_gacin14v1.0
Acinetobacter_baumannii_OIFC099	Acinetobacter baumannii OIFC099 (903930.3)	2	Acinetobacter baumannii OIFC099	Acinetobacter baumannii	Acinetobacter	Moraxellaceae	Moraxellales	Gammaproteobacteria	Proteobacteria	Bacteria	Human	903930	903930		GCF_000309135.1	2537562059	Strains of species found in the human gut (PMID:24861948) present in PubSEED	Initial strain selection	0	0		Yes		Host-associated	Human	Unclassified	Unclassified	Gram-	Aerobe		0	Nonmotile	0	0	3918177	3822	1527758	39	3748	98.06	ftp://ftp.ncbi.nlm.nih.gov/genomes/all/GCF/000/309/135/GCF_000309135.1_gacin43v1.0
Acinetobacter_baumannii_OIFC109	Acinetobacter baumannii OIFC109 (903892.3)	2	Acinetobacter baumannii OIFC109	Acinetobacter baumannii	Acinetobacter	Moraxellaceae	Moraxellales	Gammaproteobacteria	Proteobacteria	Bacteria	Human	903892	903892		GCF_000278645.1	2537561843	Strains of species found in the human gut (PMID:24861948) present in PubSEED	Initial strain selection	0	0		Yes		Engineered	Built environment	Unclassified	Unclassified	Gram-	Aerobe		0	Nonmotile	0	0	4107121	4036	1602134	39	3945	97.75	ftp://ftp.ncbi.nlm.nih.gov/genomes/all/GCF/000/278/645/GCF_000278645.1_AcbauOIFC109v1.0
Acinetobacter_baumannii_OIFC110	Acinetobacter baumannii OIFC110 (903910.3)	2	Acinetobacter baumannii OIFC110	Acinetobacter baumannii	Acinetobacter	Moraxellaceae	Moraxellales	Gammaproteobacteria	Proteobacteria	Bacteria	Human	903910	903910		GCF_000305275.1	2537561723	Strains of species found in the human gut (PMID:24861948) present in PubSEED	Initial strain selection	0	0		Yes		Engineered	Built environment	Unclassified	Unclassified	Gram-	Aerobe		0	Nonmotile	0	0	3981666	3906	1547927	39	3818	97.75	ftp://ftp.ncbi.nlm.nih.gov/genomes/all/GCF/000/305/275/GCF_000305275.1_gacin22v1.0
Acinetobacter_baumannii_OIFC111	Acinetobacter baumannii OIFC111 (903935.3)	2	Acinetobacter baumannii OIFC111	Acinetobacter baumannii	Acinetobacter	Moraxellaceae	Moraxellales	Gammaproteobacteria	Proteobacteria	Bacteria	Human	903935	903935		GCF_000309155.1	2531839635	Strains of species found in the human gut (PMID:24861948) present in PubSEED	Initial strain selection	0	0		Yes		Engineered	Built environment	Unclassified	Unclassified	Gram-	Aerobe		0	Nonmotile	0	0	3988061	3846	1558217	39	3732	97.04	ftp://ftp.ncbi.nlm.nih.gov/genomes/all/GCF/000/309/155/GCF_000309155.1_gacin48v1.0
Acinetobacter_baumannii_OIFC137	Acinetobacter baumannii OIFC137 (903889.3)	2	Acinetobacter baumannii OIFC137	Acinetobacter baumannii	Acinetobacter	Moraxellaceae	Moraxellales	Gammaproteobacteria	Proteobacteria	Bacteria	Human	903889	903889		GCF_000278625.1	2537561842	Strains of species found in the human gut (PMID:24861948) present in PubSEED	Initial strain selection	0	0		Yes		Engineered	Built environment	Unclassified	Unclassified	Gram-	Aerobe		0	Nonmotile	0	0	4081420	3966	1591951	39	3871	97.6	ftp://ftp.ncbi.nlm.nih.gov/genomes/all/GCF/000/278/625/GCF_000278625.1_AcbauOIFC137v1.0
Acinetobacter_baumannii_OIFC143	Acinetobacter baumannii OIFC143 (903893.3)	2	Acinetobacter baumannii OIFC143	Acinetobacter baumannii	Acinetobacter	Moraxellaceae	Moraxellales	Gammaproteobacteria	Proteobacteria	Bacteria	Human	903893	903893		GCF_000278665.1	2531839460	Strains of species found in the human gut (PMID:24861948) present in PubSEED	Initial strain selection	0	0		Yes		Engineered	Built environment	Unclassified	Unclassified	Gram-	Aerobe		0	Nonmotile	0	0	4441327	4361	1736749	39	4265	97.8	ftp://ftp.ncbi.nlm.nih.gov/genomes/all/GCF/000/278/665/GCF_000278665.1_AcbauOIFC143v1.0
Acinetobacter_baumannii_OIFC180	Acinetobacter baumannii OIFC180 (903903.3)	2	Acinetobacter baumannii OIFC180	Acinetobacter baumannii	Acinetobacter	Moraxellaceae	Moraxellales	Gammaproteobacteria	Proteobacteria	Bacteria	Human	903903	903903		GCF_000305255.1	2537561722	Strains of species found in the human gut (PMID:24861948) present in PubSEED	Initial strain selection	0	0		Yes		Engineered	Built environment	Unclassified	Unclassified	Gram-	Aerobe		0	Nonmotile	0	0	3986823	4015	1556906	39	3942	98.18	ftp://ftp.ncbi.nlm.nih.gov/genomes/all/GCF/000/305/255/GCF_000305255.1_gacin15v1.0
Acinetobacter_baumannii_OIFC189	Acinetobacter baumannii OIFC189 (903894.3)	2	Acinetobacter baumannii OIFC189	Acinetobacter baumannii	Acinetobacter	Moraxellaceae	Moraxellales	Gammaproteobacteria	Proteobacteria	Bacteria	Human	903894	903894		GCF_000278685.1	2531839461	Strains of species found in the human gut (PMID:24861948) present in PubSEED	Initial strain selection	0	0		Yes		Engineered	Built environment	Unclassified	Unclassified	Gram-	Aerobe		0	Nonmotile	0	0	4043115	3947	1586124	39	3849	97.52	ftp://ftp.ncbi.nlm.nih.gov/genomes/all/GCF/000/278/685/GCF_000278685.1_AcbauOIFC189v1.0
Acinetobacter_baumannii_OIFC338	Acinetobacter baumannii OIFC338 (903934.3)	2	Acinetobacter baumannii OIFC338	Acinetobacter baumannii	Acinetobacter	Moraxellaceae	Moraxellales	Gammaproteobacteria	Proteobacteria	Bacteria	Human	903934	903934		GCF_000335655.1	2531839638	Strains of species found in the human gut (PMID:24861948) present in PubSEED	Initial strain selection	0	0		Yes		Engineered	Built environment	Unclassified	Unclassified	Gram-	Aerobe		0	Nonmotile	0	0	4155681	4181	1618478	39	4081	97.61	ftp://ftp.ncbi.nlm.nih.gov/genomes/all/GCF/000/335/655/GCF_000335655.1_gacin47v1.0
Acinetobacter_baumannii_SDF	Acinetobacter baumannii SDF (509170.6)	2	Acinetobacter baumannii SDF	Acinetobacter baumannii	Acinetobacter	Moraxellaceae	Moraxellales	Gammaproteobacteria	Proteobacteria	Bacteria	Human	509170	509171		GCF_000069205.1	641522603	Strains of species found in the human gut (PMID:24861948) present in PubSEED	Initial strain selection	0	0		Yes		Host-associated	Insecta	Unclassified	Unclassified	Gram-	Aerobe		0	Nonmotile	0	0	3477996	3062	1360529	39	2975	97.16	https://www.ncbi.nlm.nih.gov/assembly/GCF_000069205.1/
Acinetobacter_baumannii_TCDC_AB0715	Acinetobacter baumannii TCDC-AB0715 (980514.3)	2	Acinetobacter baumannii TCDC-AB0715	Acinetobacter baumannii	Acinetobacter	Moraxellaceae	Moraxellales	Gammaproteobacteria	Proteobacteria	Bacteria	Human	980514	980514		GCF_000189735.1	650377902	Strains of species found in the human gut (PMID:24861948) present in PubSEED	Initial strain selection	0	0		Yes		Host-associated	Human	Unclassified	Unclassified	Gram-	Aerobe		0	Nonmotile	0	0	4210417	4003	1637055	39	3949	98.65	https://www.ncbi.nlm.nih.gov/assembly/GCF_000189735.1
Acinetobacter_baumannii_TYTH_1	Acinetobacter baumannii TYTH-1 (1100841.3)	2	Acinetobacter baumannii TYTH-1	Acinetobacter baumannii	Acinetobacter	Moraxellaceae	Moraxellales	Gammaproteobacteria	Proteobacteria	Bacteria	Human	1100841	1.10084e+06		GCF_000302575.1	2519103115	Strains of species found in the human gut (PMID:24861948) present in PubSEED	Initial strain selection	0	0		Yes	0	0	0	0	0	Gram-	Aerobe	0	0	Nonmotile	0	0	3957368	3771	1544214	39	3683	97.67	ftp://ftp.ncbi.nlm.nih.gov/genomes/all/GCF/000/302/575/GCF_000302575.1_ASM30257v1
Acinetobacter_baumannii_UMB001	Acinetobacter baumannii UMB001 (933263.3)	2	Acinetobacter baumannii UMB001	Acinetobacter baumannii	Acinetobacter	Moraxellaceae	Moraxellales	Gammaproteobacteria	Proteobacteria	Bacteria	Human	933263	933263		GCF_000184475.1	2547132287	Strains of species found in the human gut (PMID:24861948) present in PubSEED	Initial strain selection	0	0		Yes		Host-associated	Animal	Unclassified	Circulatory system	Gram-	Aerobe		0	Nonmotile	0	0	4013480	4075	1563978	39	3964	97.28	ftp://ftp.ncbi.nlm.nih.gov/genomes/all/GCF/000/184/475/GCF_000184475.1_ASM18447v2
Acinetobacter_baumannii_UMB003	Acinetobacter baumannii UMB003 (933265.3)	2	Acinetobacter baumannii UMB003	Acinetobacter baumannii	Acinetobacter	Moraxellaceae	Moraxellales	Gammaproteobacteria	Proteobacteria	Bacteria	Human	933265	933265		GCF_000184515.1	2547132289	Strains of species found in the human gut (PMID:24861948) present in PubSEED	Initial strain selection	0	0		Yes		Host-associated	Unclassified	Unclassified	Unclassified	Gram-	Aerobe		0	Nonmotile	0	0	4188709	4223	1636634	39	4117	97.49	https://www.ncbi.nlm.nih.gov/assembly/GCF_000184515.1/
Acinetobacter_baumannii_W7282	Acinetobacter baumannii W7282 (981329.3)	2	Acinetobacter baumannii W7282	Acinetobacter baumannii	Acinetobacter	Moraxellaceae	Moraxellales	Gammaproteobacteria	Proteobacteria	Bacteria	Human	981329	981329		GCF_000248275.1	2547132302	Strains of species found in the human gut (PMID:24861948) present in PubSEED	Initial strain selection	0	0		Yes		Host-associated	Human	Unclassified	Unclassified	Gram-	Aerobe		0	Nonmotile	0	0	3951186	3990	1539538	39	3888	97.44	ftp://ftp.ncbi.nlm.nih.gov/genomes/all/GCF/000/248/275/GCF_000248275.1_ASM24827v2
Acinetobacter_baumannii_WC_348	Acinetobacter baumannii WC-348 (903919.3)	2	Acinetobacter baumannii WC-348	Acinetobacter baumannii	Acinetobacter	Moraxellaceae	Moraxellales	Gammaproteobacteria	Proteobacteria	Bacteria	Human	903919	903919		GCF_000314635.1	2531839356	Strains of species found in the human gut (PMID:24861948) present in PubSEED	Initial strain selection	0	0		Yes		Host-associated	Human	Unclassified	Skin	Gram-	Aerobe		0	Nonmotile		0	4108488	3976	1598253	39	3897	98.01	ftp://ftp.ncbi.nlm.nih.gov/genomes/all/GCF/000/314/635/GCF_000314635.1_gacin31v1.0
Acinetobacter_baumannii_WC_692	Acinetobacter baumannii WC-692 (903913.3)	2	Acinetobacter baumannii WC-692	Acinetobacter baumannii	Acinetobacter	Moraxellaceae	Moraxellales	Gammaproteobacteria	Proteobacteria	Bacteria	Human	903913	903913		GCF_000297575.1	2531839350	Strains of species found in the human gut (PMID:24861948) present in PubSEED	Initial strain selection	0	0		Yes		Host-associated	Animal	Unclassified	Skin	Gram-	Aerobe		0	Nonmotile	0	0	4183446	4112	1627456	39	4004	97.37	ftp://ftp.ncbi.nlm.nih.gov/genomes/all/GCF/000/297/575/GCF_000297575.1_gacin25v1.0
Acinetobacter_baumannii_WC_A_694	Acinetobacter baumannii WC-A-694 (903925.3)	2	Acinetobacter baumannii WC-A-694	Acinetobacter baumannii	Acinetobacter	Moraxellaceae	Moraxellales	Gammaproteobacteria	Proteobacteria	Bacteria	Human	903925	903925		GCF_000309215.1	2537562053	Strains of species found in the human gut (PMID:24861948) present in PubSEED	Initial strain selection	0	0		Yes		Host-associated	Human	Unclassified	Unclassified	Gram-	Aerobe		0	Nonmotile	0	0	4008103	3940	1564809	39	3830	97.21	ftp://ftp.ncbi.nlm.nih.gov/genomes/all/GCF/000/309/215/GCF_000309215.1_gacin37v1.0
Acinetobacter_baumannii_WC_A_92	Acinetobacter baumannii WC-A-92 (903931.3)	2	Acinetobacter baumannii WC-A-92	Acinetobacter baumannii	Acinetobacter	Moraxellaceae	Moraxellales	Gammaproteobacteria	Proteobacteria	Bacteria	Human	903931	903931		GCF_000335615.1	2537562052	Strains of species found in the human gut (PMID:24861948) present in PubSEED	Initial strain selection	0	0		Yes		Host-associated	Human	Unclassified	Unclassified	Gram-	Aerobe		0	Nonmotile	0	0	3838812	3883	1496825	39	3802	97.91	ftp://ftp.ncbi.nlm.nih.gov/genomes/all/GCF/000/335/615/GCF_000335615.1_gacin44v1.0
Acinetobacter_baumannii_WM99c	Acinetobacter baumannii WM99c (945555.3)	2	Acinetobacter baumannii WM99c	Acinetobacter baumannii	Acinetobacter	Moraxellaceae	Moraxellales	Gammaproteobacteria	Proteobacteria	Bacteria	Human	945555	945555		GCF_000186645.1	2600255007	Strains of species found in the human gut (PMID:24861948) present in PubSEED	Initial strain selection	0	0		Yes		0	0	0	0	Gram-	Aerobe		0	Nonmotile	0	0	4042799	3988	1580316	39	3900	97.79	ftp://ftp.ncbi.nlm.nih.gov/genomes/all/GCF/000/186/645/GCF_000186645.1_ASM18664v2
Acinetobacter_baumannii_ZWS1122	Acinetobacter baumannii ZWS1122 (1223564.3)	2	Acinetobacter baumannii ZWS1122	Acinetobacter baumannii	Acinetobacter	Moraxellaceae	Moraxellales	Gammaproteobacteria	Proteobacteria	Bacteria	Human	1223564	1.22356e+06		GCF_000299655.1	2519899735	Strains of species found in the human gut (PMID:24861948) present in PubSEED	Initial strain selection	0	0	0	Yes	0	Host-associated	Animal	Unclassified	Circulatory system	Gram-	Aerobe	0	0	Nonmotile	0	0	3937258	3814	1533933	39	3750	98.32	ftp://ftp.ncbi.nlm.nih.gov/genomes/all/GCF/000/299/655/GCF_000299655.1_ASM29965v1
Acinetobacter_baumannii_ZWS1219	Acinetobacter baumannii ZWS1219 (1224141.3)	2	Acinetobacter baumannii ZWS1219	Acinetobacter baumannii	Acinetobacter	Moraxellaceae	Moraxellales	Gammaproteobacteria	Proteobacteria	Bacteria	Human	1224141	1.22414e+06		GCF_000299675.1	2519899734	Strains of species found in the human gut (PMID:24861948) present in PubSEED	Initial strain selection	0	0	0	Yes	0	Host-associated	Animal	Unclassified	Circulatory system	Gram-	Aerobe	0	0	Nonmotile	0	0	3964728	3831	1547390	39	3749	97.86	ftp://ftp.ncbi.nlm.nih.gov/genomes/all/GCF/000/299/675/GCF_000299675.1_ASM29967v1
Acinetobacter_calcoaceticus_ANC_3680	Acinetobacter calcoaceticus ANC 3680 (1217653.3)	2	Acinetobacter calcoaceticus ANC 3680	Acinetobacter calcoaceticus	Acinetobacter	Moraxellaceae	Moraxellales	Gammaproteobacteria	Proteobacteria	Bacteria	Human	1217653	1.21765e+06		GCF_000368945.1	2534682020	Strains of species found in the human gut (PMID:24861948) present in PubSEED	Initial strain selection	0	0	0	Yes	0	0	0	0	0	Gram-	Aerobe	0	0	Nonmotile	0	0	4071058	3887	1577374	39	3785	97.38	ftp://ftp.ncbi.nlm.nih.gov/genomes/all/GCF/000/368/945/GCF_000368945.1_Acin_calc_ANC_3680_V1
Acinetobacter_calcoaceticus_ANC_3811	Acinetobacter calcoaceticus ANC 3811 (1217690.3)	2	Acinetobacter calcoaceticus ANC 3811	Acinetobacter calcoaceticus	Acinetobacter	Moraxellaceae	Moraxellales	Gammaproteobacteria	Proteobacteria	Bacteria	Human	1217690	1.21769e+06	GCF_000368945.1	GCF_000399665.1	2531839648	Strains of species found in the human gut (PMID:24861948) present in PubSEED	Initial strain selection	0	0	0	Yes	0	0	0	0	0	Gram-	Aerobe	0	0	Nonmotile	0	0	3824391	3627	1475116	39	3534	97.44	ftp://ftp.ncbi.nlm.nih.gov/genomes/all/GCF/000/399/665/GCF_000399665.1_Acin_calc_ANC_3811_V1
Acinetobacter_calcoaceticus_DSM_30006_CIP_81_8	Acinetobacter calcoaceticus DSM 30006 (981331.3)	1	Acinetobacter calcoaceticus DSM 30006 = CIP 81.8	Acinetobacter calcoaceticus	Acinetobacter	Moraxellaceae	Moraxellales	Gammaproteobacteria	Proteobacteria	Bacteria	Human	981331	981331	NZ_KB849778	GCF_000368965.1	2547132303	PMID:31275260	Literature research	0	0		Yes		Environmental	Terrestrial	Unclassified	Soil	Gram-	Aerobe		0	Nonmotile	0	0	3888419	4187	1502015	39	4085	97.56	ftp://ftp.ncbi.nlm.nih.gov/genomes/all/GCF/000/368/965/GCF_000368965.1_Acin_calc_CIP_81_8_V1
Acinetobacter_calcoaceticus_NIPH_13	Acinetobacter calcoaceticus NIPH 13 (1217654.3)	2	Acinetobacter calcoaceticus NIPH 13	Acinetobacter calcoaceticus	Acinetobacter	Moraxellaceae	Moraxellales	Gammaproteobacteria	Proteobacteria	Bacteria	Human	1217654	1.21765e+06	GCF_000399665.1	GCF_000367865.1	2534682019	Strains of species found in the human gut (PMID:24861948) present in PubSEED	Initial strain selection	0	0	0	Yes	0	0	0	0	0	Gram-	Aerobe	0	0	Nonmotile	0	0	3922088	3734	1516771	39	3644	97.59	ftp://ftp.ncbi.nlm.nih.gov/genomes/all/GCF/000/367/865/GCF_000367865.1_Acin_calc_NIPH_13_V1
Acinetobacter_calcoaceticus_PHEA_2	Acinetobacter calcoaceticus PHEA-2 (871585.3)	2	Acinetobacter pittii PHEA-2	Acinetobacter pittii	Acinetobacter	Moraxellaceae	Moraxellales	Gammaproteobacteria	Proteobacteria	Bacteria	Human	871585	871585	GCF_000367865.1	GCF_000191145.1	650377903	PMID:20203603; PMID:24861948	AGORA 1.03	0	0		Yes		Engineered	Wastewater	Unclassified	Unclassified	Gram-	Aerobe		0	Nonmotile	0	0	3862530	3674	1499590	39	3599	97.96	ftp://ftp.ncbi.nlm.nih.gov/genomes/all/GCF/000/191/145/GCF_000191145.1_ASM19114v1
Acinetobacter_calcoaceticus_RUH2202	Acinetobacter calcoaceticus RUH2202 (575585.3)	2	Acinetobacter calcoaceticus RUH2202	Acinetobacter calcoaceticus	Acinetobacter	Moraxellaceae	Moraxellales	Gammaproteobacteria	Proteobacteria	Bacteria	Human	575585	575585	GCF_000191145.1	GCF_000162035.1	646206267	Strains of species found in the human gut (PMID:24861948) present in PubSEED	Initial strain selection	0	0		Yes		Host-associated	Human	Unclassified	Skin	Gram-	Aerobe		0	Nonmotile		0	3881790	3632	1485449	39	3566	98.18	ftp://ftp.ncbi.nlm.nih.gov/genomes/all/GCF/000/162/035/GCF_000162035.1_ASM16203v1
Acinetobacter_calcoaceticus_subsp_anitratus_XM1570	Acinetobacter calcoaceticus subsp. anitratus XM1570 (1235833.3)	2	Acinetobacter calcoaceticus subsp. anitratus XM1570	Acinetobacter calcoaceticus	Acinetobacter	Moraxellaceae	Moraxellales	Gammaproteobacteria	Proteobacteria	Bacteria	Human	1235833	1.23583e+06	GCF_000162035.1	GCF_000341835.1	2551306460	Strains of species found in the human gut (PMID:24861948) present in PubSEED	Initial strain selection	0	0	0	Yes	0	Host-associated	Animal	Unclassified	Respiratory system	Gram-	Aerobe	0	0	Nonmotile	0	0	4083147	4029	1585039	39	3932	97.59	https://www.ncbi.nlm.nih.gov/assembly/GCF_000341835.1/
Acinetobacter_calcoaceticus_TG19585	Acinetobacter calcoaceticus TG19585 (1221293.3)	2	Acinetobacter calcoaceticus TG19585	Acinetobacter calcoaceticus	Acinetobacter	Moraxellaceae	Moraxellales	Gammaproteobacteria	Proteobacteria	Bacteria	Human	1221293	1.22129e+06	GCF_000341835.1	GCF_000302295.1	2551306334	Strains of species found in the human gut (PMID:24861948) present in PubSEED	Initial strain selection	0	0	0	Yes	0	Environmental	Terrestrial	Unclassified	Soil	Gram-	Aerobe	0	0	Nonmotile	0	0	3810905	3677	1471439	39	3574	97.2	ftp://ftp.ncbi.nlm.nih.gov/genomes/all/GCF/000/302/295/GCF_000302295.1_ASM30229v1
Acinetobacter_calcoaceticus_TG19588	Acinetobacter calcoaceticus TG19588 (1221294.3)	2	Acinetobacter calcoaceticus TG19588	Acinetobacter calcoaceticus	Acinetobacter	Moraxellaceae	Moraxellales	Gammaproteobacteria	Proteobacteria	Bacteria	Human	1221294	1.22129e+06	GCF_000302295.1	GCF_000309015.1	2551306336	Strains of species found in the human gut (PMID:24861948) present in PubSEED	Initial strain selection	0	0	0	Yes	0	0	0	0	0	Gram-	Aerobe	0	0	Nonmotile	0	0	3902769	3763	1506484	39	3664	97.37	ftp://ftp.ncbi.nlm.nih.gov/genomes/all/GCF/000/309/015/GCF_000309015.1_ASM30901v1
Acinetobacter_calcoaceticus_TG19593	Acinetobacter calcoaceticus TG19593 (1221295.3)	2	Acinetobacter calcoaceticus TG19593	Acinetobacter calcoaceticus	Acinetobacter	Moraxellaceae	Moraxellales	Gammaproteobacteria	Proteobacteria	Bacteria	Human	1221295	1.2213e+06	GCF_000309015.1	GCF_000301675.1	2551306344	Strains of species found in the human gut (PMID:24861948) present in PubSEED	Initial strain selection	0	0	0	Yes	0	Environmental	Terrestrial	Unclassified	Soil	Gram-	Aerobe	0	0	Nonmotile	0	0	3911510	3741	1514233	39	3640	97.3	ftp://ftp.ncbi.nlm.nih.gov/genomes/all/GCF/000/301/675/GCF_000301675.1_ASM30167v1
Acinetobacter_guillouiae_CIP_63_46	Acinetobacter guillouiae CIP 63.46 (1217655.3)	1	Acinetobacter guillouiae CIP 63.46	Acinetobacter guillouiae	Acinetobacter	Moraxellaceae	Moraxellales	Gammaproteobacteria	Proteobacteria	Bacteria	Human	1217655	1.21766e+06	GCF_000368145.1	GCF_000368145.1	2565956705	https://www.biorxiv.org/content/10.1101/691030v1	Literature research	0	0	0	Yes	0	Engineered	Wastewater	Unclassified	Unclassified	Gram-	Aerobe	0	0	Nonmotile	0	0	4863018	4710	1855791	38	4613	97.94	ftp://ftp.ncbi.nlm.nih.gov/genomes/all/GCF/000/368/145/GCF_000368145.1_Acin_guil_CIP_63_46_V1
Acinetobacter_guillouiae_KCTC_23200	N/A	0	Acinetobacter guillouiae	Acinetobacter guillouiae	Acinetobacter	Moraxellaceae	Moraxellales	Gammaproteobacteria	Proteobacteria	Bacteria	Human	106649		GCF_000829655.1	GCF_000829655.1	2671180652	https://www.biorxiv.org/content/10.1101/691030v1	Literature research	0	0	0	Yes	0	0	0	0	0	Gram-	Aerobe	0	0	Nonmotile	0	0	4836988	4695	1841302	38	4609	98.17	ftp://ftp.ncbi.nlm.nih.gov/genomes/all/GCF/000/829/655/GCF_000829655.1_ASM82965v1
Acinetobacter_guillouiae_MSP4_18	N/A	0	Acinetobacter guillouiae MSP4-18	Acinetobacter guillouiae	Acinetobacter	Moraxellaceae	Moraxellales	Gammaproteobacteria	Proteobacteria	Bacteria	Human	1330038		GCF_000414055.1	GCF_000414055.1	2545824739	https://www.biorxiv.org/content/10.1101/691030v1	Literature research	0	0	0	Yes	0	Environmental	Terrestrial	Unclassified	Soil	Gram-	Aerobe	0	0	Nonmotile	0	0	4848959	4543	1846336	38	4543	100	ftp://ftp.ncbi.nlm.nih.gov/genomes/all/GCF/000/414/055/GCF_000414055.1_Acinetobacter_guillouiae
Acinetobacter_guillouiae_NIPH_991	Acinetobacter guillouiae NIPH 991 (1217656.3)	1	Acinetobacter guillouiae NIPH 991	Acinetobacter guillouiae	Acinetobacter	Moraxellaceae	Moraxellales	Gammaproteobacteria	Proteobacteria	Bacteria	Human	1217656	1.21766e+06	GCF_000368485.1	GCF_000368485.1	2565956704	https://www.biorxiv.org/content/10.1101/691030v1	Literature research	0	0	0	Yes	0	0	0	0	0	Gram-	Aerobe	0	0	Nonmotile	0	0	4878616	4598	1859954	38	4513	98.15	ftp://ftp.ncbi.nlm.nih.gov/genomes/all/GCF/000/368/485/GCF_000368485.1_Acin_guil_NIPH_991_V1
Acinetobacter_haemolyticus_ATCC_19194	Acinetobacter haemolyticus ATCC 19194 (707232.3)	2	Acinetobacter haemolyticus ATCC 19194	Acinetobacter haemolyticus	Acinetobacter	Moraxellaceae	Moraxellales	Gammaproteobacteria	Proteobacteria	Bacteria	Human	707232	707232	GCF_000301675.1	GCF_000164055.1	647000202	Strains of species found in the human gut (PMID:24861948) present in PubSEED	Initial strain selection	0	0		Yes	0	Host-associated	Human	Nasopharyngeal	Respiratory system	Gram-	Aerobe		0	Nonmotile			3372344	3560	1336456	40	3491	98.06	ftp://ftp.ncbi.nlm.nih.gov/genomes/all/GCF/000/164/055/GCF_000164055.1_ASM16405v1
Acinetobacter_haemolyticus_CIP_64_3	Acinetobacter haemolyticus CIP 64.3 (1217659.3)	2	Acinetobacter haemolyticus CIP 64.3 = MTCC 9819	Acinetobacter haemolyticus	Acinetobacter	Moraxellaceae	Moraxellales	Gammaproteobacteria	Proteobacteria	Bacteria	Human	1217659	1.21766e+06	GCF_000164055.1	GCF_000369065.1		Strains of species found in the human gut (PMID:24861948) present in PubSEED	Initial strain selection	0	0	0							Gram-	Aerobe	0	0	Nonmotile	0	0							ftp://ftp.ncbi.nlm.nih.gov/genomes/all/GCF/000/369/065/GCF_000369065.1_Acin_haem_CIP_64_3_V1
Acinetobacter_haemolyticus_NIPH_261	Acinetobacter haemolyticus NIPH 261 (1217986.3)	2	Acinetobacter haemolyticus NIPH 261	Acinetobacter haemolyticus	Acinetobacter	Moraxellaceae	Moraxellales	Gammaproteobacteria	Proteobacteria	Bacteria	Human	1217986	1.21799e+06	GCF_000369065.1	GCF_000369085.1	2537561834	PMID:20203603; PMID:24861948	AGORA 1.03	0	0	0	Yes	0	0	0	0	0	Gram-	Aerobe	0	0	Nonmotile	0	0	3517917	3434	1393395	40	3361	97.87	ftp://ftp.ncbi.nlm.nih.gov/genomes/all/GCF/000/369/085/GCF_000369085.1_Acin_haem_NIPH_261_V1
Acinetobacter_haemolyticus_TG19599	Acinetobacter haemolyticus TG19599 (1221297.3)	1	Acinetobacter haemolyticus TG19599	Acinetobacter haemolyticus	Acinetobacter	Moraxellaceae	Moraxellales	Gammaproteobacteria	Proteobacteria	Bacteria	Human	1221297	1.2213e+06	GCF_000369085.1	GCF_000302315.1	2551306342	Strains of species found in the human gut (PMID:24861948) present in KBase	Initial strain selection	0	0	0	Yes	0	Host-associated	Animal	Unclassified	Respiratory system	Gram-	Aerobe	0	0	Nonmotile	0	0	3385984	3328	1337726	40	3262	98.02	ftp://ftp.ncbi.nlm.nih.gov/genomes/all/GCF/000/302/315/GCF_000302315.1_ASM30231v1
Acinetobacter_haemolyticus_TG21157	Acinetobacter haemolyticus TG21157 (1221299.3)	2	Acinetobacter haemolyticus TG21157	Acinetobacter haemolyticus	Acinetobacter	Moraxellaceae	Moraxellales	Gammaproteobacteria	Proteobacteria	Bacteria	Human	1221299	1.2213e+06	GCF_000302315.1	GCF_000301715.1	2551306343	Strains of species found in the human gut (PMID:24861948) present in PubSEED	Initial strain selection	0	0	0	Yes	0	0	0	0	0	Gram-	Aerobe	0	0	Nonmotile	0	0	3324360	3278	1310768	39	3180	97.01	ftp://ftp.ncbi.nlm.nih.gov/genomes/all/GCF/000/301/715/GCF_000301715.1_ASM30171v1
Acinetobacter_johnsonii_ANC_3681	Acinetobacter johnsonii ANC 3681 (1217662.4)	2	Acinetobacter johnsonii ANC 3681	Acinetobacter johnsonii	Acinetobacter	Moraxellaceae	Moraxellales	Gammaproteobacteria	Proteobacteria	Bacteria	Human	1217662	1.21766e+06	GCF_000301715.1	GCF_000368805.1	2534682022	Strains of species found in the human gut (PMID:24861948) present in PubSEED	Initial strain selection	0	0	0	Yes	0	0	0	0	0	Gram-	Aerobe	0	0	Nonmotile	0	0	3536698	3424	1468738	42	3318	96.9	ftp://ftp.ncbi.nlm.nih.gov/genomes/all/GCF/000/368/805/GCF_000368805.1_Acin_john_ANC_3681_V1
Acinetobacter_johnsonii_CIP_64_6	Acinetobacter johnsonii CIP 64.6 (1217663.3)	2	Acinetobacter johnsonii CIP 64.6	Acinetobacter johnsonii	Acinetobacter	Moraxellaceae	Moraxellales	Gammaproteobacteria	Proteobacteria	Bacteria	Human	1217663	1.21766e+06	GCF_000368805.1	GCF_000368045.1	2537561556	Strains of species found in the human gut (PMID:24861948) present in PubSEED	Initial strain selection	0	0	0	Yes	0	Host-associated	Human	Unclassified	Digestive system	Gram-	Aerobe	0	0	Nonmotile	0	0	3582699	3589	1485051	41	3487	97.16	ftp://ftp.ncbi.nlm.nih.gov/genomes/all/GCF/000/368/045/GCF_000368045.1_Acin_john_CIP_64_6_V1
Acinetobacter_johnsonii_SH046	Acinetobacter johnsonii SH046 (575586.4)	2	Acinetobacter johnsonii SH046	Acinetobacter johnsonii	Acinetobacter	Moraxellaceae	Moraxellales	Gammaproteobacteria	Proteobacteria	Bacteria	Human	575586	575586	GCF_000368045.1	GCF_000162055.1	646206268	PMID:20203603; PMID:24861948	AGORA 1.03	0	0		Yes	0	Host-associated	Human	Unclassified	Skin	Gram-	Aerobe		0	Nonmotile		0	3690010	3434	1460976	41	3363	97.93	ftp://ftp.ncbi.nlm.nih.gov/genomes/all/GCF/000/162/055/GCF_000162055.1_ASM16205v1
Acinetobacter_junii_CIP_107470	Acinetobacter junii CIP 107470 (1217666.3)	2	Acinetobacter junii CIP 107470 = MTCC 11364	Acinetobacter junii	Acinetobacter	Moraxellaceae	Moraxellales	Gammaproteobacteria	Proteobacteria	Bacteria	Human	1217666	1.21767e+06	GCF_000162055.1	GCF_000368665.1	2534682023	Strains of species found in the human gut (PMID:24861948) present in PubSEED	Initial strain selection	0	0	0	Yes	0	0	0	0	0	Gram-	Aerobe	0	0	Nonmotile	0	0	3705684	3674	1422242	38	3603	98.07	ftp://ftp.ncbi.nlm.nih.gov/genomes/all/GCF/000/368/665/GCF_000368665.1_Acin_grim_CIP_107470_V1
Acinetobacter_junii_CIP_64_5	Acinetobacter junii CIP 64.5 (1217664.3)	2	Acinetobacter junii CIP 64.5	Acinetobacter junii	Acinetobacter	Moraxellaceae	Moraxellales	Gammaproteobacteria	Proteobacteria	Bacteria	Human	1217664	1.21766e+06	GCF_000368665.1	GCF_000368765.1	2534682021	Strains of species found in the human gut (PMID:24861948) present in PubSEED	Initial strain selection	0	0	0	Yes	0	Host-associated	Human	Urethra	Excretory system	Gram-	Aerobe	0	0	Nonmotile		0	3330618	3254	1293019	39	3158	97.05	ftp://ftp.ncbi.nlm.nih.gov/genomes/all/GCF/000/368/765/GCF_000368765.1_Acin_juni_CIP_64_5_V1
Acinetobacter_junii_NIPH_182	Acinetobacter junii NIPH 182 (1217665.3)	2	Acinetobacter junii NIPH 182	Acinetobacter junii	Acinetobacter	Moraxellaceae	Moraxellales	Gammaproteobacteria	Proteobacteria	Bacteria	Human	1217665	1.21767e+06	GCF_000368765.1	GCF_000368745.1	2534682024	Strains of species found in the human gut (PMID:24861948) present in PubSEED	Initial strain selection	0	0	0	Yes	0	0	0	0	0	Gram-	Aerobe	0	0	Nonmotile	0	0	3306847	3187	1273647	39	3093	97.05	ftp://ftp.ncbi.nlm.nih.gov/genomes/all/GCF/000/368/745/GCF_000368745.1_Acin_juni_NIPH_182_V1
Acinetobacter_junii_SH205	Acinetobacter junii SH205 (575587.3)	2	Acinetobacter junii SH205	Acinetobacter junii	Acinetobacter	Moraxellaceae	Moraxellales	Gammaproteobacteria	Proteobacteria	Bacteria	Human	575587	575587	GCF_000368745.1	GCF_000162075.1	646206269	PMID:20203603; PMID:24861948	AGORA 1.03	0	0		Yes	0	Host-associated	Human	Unclassified	Skin	Gram-	Aerobe		0	Nonmotile			3463059	3252	1291769	39	3186	97.97	ftp://ftp.ncbi.nlm.nih.gov/genomes/all/GCF/000/162/075/GCF_000162075.1_ASM16207v1
Acinetobacter_lwoffii_CIP_70_31	Acinetobacter lwoffii CIP 70.31 (1217667.3)	2	Acinetobacter lwoffii ATCC 9957 = CIP 70.31	Acinetobacter lwoffii	Acinetobacter	Moraxellaceae	Moraxellales	Gammaproteobacteria	Proteobacteria	Bacteria	Human	1311804	1.21767e+06	GCF_000162075.1	GCF_000369125.1	2534682025	Strains of species found in the human gut (PMID:24861948) present in PubSEED	Initial strain selection	0	0	0	Yes	0	0	0	0	0	Gram-	Aerobe	0	0	Nonmotile	0	0	3546109	3592	1516740	43	3503	97.52	ftp://ftp.ncbi.nlm.nih.gov/genomes/all/GCF/000/369/125/GCF_000369125.1_Acin_lwof_CIP_70_31_V1
Acinetobacter_lwoffii_ERR2221242	N/A	0	Acinetobacter lwoffii	Acinetobacter lwoffii	Acinetobacter	Moraxellaceae	Moraxellales	Gammaproteobacteria	Proteobacteria	Bacteria	Human	28090		GCF_000369125.1			PMID:30718869	Forster et al. resource	0	0	0							Gram-	Aerobe	0	0	0	0	0							ftp.sra.ebi.ac.uk/vol1/fastq/ERR222/002/ERR2221242/ERR2221242_1.fastq.gz;ftp.sra.ebi.ac.uk/vol1/fastq/ERR222/002/ERR2221242/ERR2221242_2.fastq.gz
Acinetobacter_lwoffii_NCTC_5866	Acinetobacter lwoffii NCTC 5866 (981327.3)	2	Acinetobacter lwoffii NCTC 5866 = CIP 64.10 = NIPH 512	Acinetobacter lwoffii	Acinetobacter	Moraxellaceae	Moraxellales	Gammaproteobacteria	Proteobacteria	Bacteria	Human	981327	981327		GCF_000248355.1	2547132300	Strains of species found in the human gut (PMID:24861948) present in PubSEED	Initial strain selection	0	0	0	Yes	0	Host-associated	Human	Unclassified	Unclassified	Gram-	Aerobe		0	0	0	0	3353128	3530	1443028	43	3405	96.46	ftp://ftp.ncbi.nlm.nih.gov/genomes/all/GCF/000/248/355/GCF_000248355.1_ASM24835v2
Acinetobacter_lwoffii_NIPH_478	Acinetobacter lwoffii NIPH 478 (1217668.3)	2	Acinetobacter lwoffii NIPH 478	Acinetobacter lwoffii	Acinetobacter	Moraxellaceae	Moraxellales	Gammaproteobacteria	Proteobacteria	Bacteria	Human	1217668	1.21767e+06	GCF_000487975.1	GCF_000369145.1	2534682026	Strains of species found in the human gut (PMID:24861948) present in PubSEED	Initial strain selection	0	0	0	Yes	0	0	0	0	0	Gram-	Aerobe	0	0	0	0	0	3276129	3166	1404927	43	3088	97.54	ftp://ftp.ncbi.nlm.nih.gov/genomes/all/GCF/000/369/145/GCF_000369145.1_Acin_lwof_NIPH_478_V1
Acinetobacter_lwoffii_NIPH_715	Acinetobacter lwoffii NIPH 715 (1217669.3)	2	Acinetobacter lwoffii NIPH 715	Acinetobacter lwoffii	Acinetobacter	Moraxellaceae	Moraxellales	Gammaproteobacteria	Proteobacteria	Bacteria	Human	1217669	1.21767e+06	GCF_000369145.1	GCF_000368165.1	2537562010	Strains of species found in the human gut (PMID:24861948) present in PubSEED	Initial strain selection	0	0	0	Yes	0	0	0	0	0	Gram-	Aerobe	0	0	0	0	0	3400693	3403	1457034	43	3314	97.38	ftp://ftp.ncbi.nlm.nih.gov/genomes/all/GCF/000/368/165/GCF_000368165.1_Acin_lwof_NIPH_715_V1
Acinetobacter_lwoffii_SH145	Acinetobacter lwoffii SH145 (575588.3)	2	Acinetobacter lwoffii SH145	Acinetobacter lwoffii	Acinetobacter	Moraxellaceae	Moraxellales	Gammaproteobacteria	Proteobacteria	Bacteria	Human	575588	575588	GCF_000368165.1	GCF_000162095.1	646206270	Strains of species found in the human gut (PMID:24861948) present in PubSEED	Initial strain selection	0	0		Yes	0	Host-associated	Human	Unclassified	Skin	Gram-	Aerobe		0	Nonmotile		0	3481004	3202	1425236	43	3134	97.88	ftp://ftp.ncbi.nlm.nih.gov/genomes/all/GCF/000/162/095/GCF_000162095.1_ASM16209v1
Acinetobacter_lwoffii_TG19636	Acinetobacter lwoffii TG19636 (1221307.3)	2	Acinetobacter lwoffii TG19636	Acinetobacter lwoffii	Acinetobacter	Moraxellaceae	Moraxellales	Gammaproteobacteria	Proteobacteria	Bacteria	Human	1221307	1.22131e+06	GCF_000162095.1	GCF_000301755.1	2551306339	Strains of species found in the human gut (PMID:24861948) present in PubSEED	Initial strain selection	0	0	0	Yes	0	Host-associated	Animal	Unclassified	Unclassified	Gram-	Aerobe	0	0	Nonmotile	0	0	3497784	3575	1498275	43	3465	96.92	ftp://ftp.ncbi.nlm.nih.gov/genomes/all/GCF/000/301/755/GCF_000301755.1_ASM30175v1
Acinetobacter_lwoffii_WJ10621	Acinetobacter lwoffii WJ10621 (1046625.3)	2	Acinetobacter lwoffii WJ10621	Acinetobacter lwoffii	Acinetobacter	Moraxellaceae	Moraxellales	Gammaproteobacteria	Proteobacteria	Bacteria	Human	1046625	1.04663e+06	GCF_000301755.1	GCF_000219275.1	2547132098	PMID:20203603; PMID:24861948	AGORA 1.03	0	0	0	Yes		Host-associated	Human	Unclassified	Unclassified	Gram-	Aerobe		0	0	0	0	3180031	3179	1321818	42	3061	96.29	ftp://ftp.ncbi.nlm.nih.gov/genomes/all/GCF/000/219/275/GCF_000219275.1_ASM21927v1
Acinetobacter_nosocomialis_NIPH_2119	Acinetobacter nosocomialis NIPH 2119 (1217670.3)	1	Acinetobacter nosocomialis NIPH 2119	Acinetobacter nosocomialis	Acinetobacter	Moraxellaceae	Moraxellales	Gammaproteobacteria	Proteobacteria	Bacteria	Human	1217670	1.21767e+06		GCF_000368085.1	2537561557	PMID:31275260	Literature research	0	0	0	Yes	0	0	0	0	0	Gram-	Aerobe	0	0	Nonmotile	0	0	3880908	3683	1501801	39	3591	97.5	ftp://ftp.ncbi.nlm.nih.gov/genomes/all/GCF/000/368/085/GCF_000368085.1_Acin_noso_NIPH_2119_V1
Acinetobacter_nosocomialis_WC_487	Acinetobacter baumannii WC-487 (903917.3)	2	Acinetobacter nosocomialis	Acinetobacter nosocomialis	Acinetobacter	Moraxellaceae	Moraxellales	Gammaproteobacteria	Proteobacteria	Bacteria	Human	106654	903917		GCF_000314595.1	2531839354	Strains of species found in the human gut (PMID:24861948) present in PubSEED	Initial strain selection	0	0		Yes		Host-associated	Human	Unclassified	Skin	Gram-	Aerobe		0	Nonmotile	0	0	4115076	4082	1592673	39	3994	97.84	https://www.ncbi.nlm.nih.gov/assembly/GCF_000314595.1/
Acinetobacter_pittii_ANC_3678	Acinetobacter pittii ANC 3678 (1217673.3)	2	Acinetobacter pittii ANC 3678	Acinetobacter pittii	Acinetobacter	Moraxellaceae	Moraxellales	Gammaproteobacteria	Proteobacteria	Bacteria	Human	1217673	1.21767e+06		GCF_000369025.1	2537562011	Strains of species found in the human gut (PMID:24861948) present in PubSEED	Initial strain selection	0	0	0	Yes	0	0	0	0	0	Gram-	Aerobe	0	0	Nonmotile	0	0	3950554	3773	1534392	39	3699	98.04	ftp://ftp.ncbi.nlm.nih.gov/genomes/all/GCF/000/369/025/GCF_000369025.1_Acin_pitt_ANC_3678_V1
Acinetobacter_pittii_ANC_4050	Acinetobacter pittii ANC 4050 (1217691.3)	2	Acinetobacter pittii ANC 4050	Acinetobacter pittii	Acinetobacter	Moraxellaceae	Moraxellales	Gammaproteobacteria	Proteobacteria	Bacteria	Human	1217691	1.21769e+06	GCF_000369025.1	GCF_000399685.1	2531839649	Strains of species found in the human gut (PMID:24861948) present in PubSEED	Initial strain selection	0	0	0	Yes	0	0	0	0	0	Gram-	Aerobe	0	0	0	0	0	3830551	3606	1486381	39	3520	97.62	ftp://ftp.ncbi.nlm.nih.gov/genomes/all/GCF/000/399/685/GCF_000399685.1_Acin_pitt_ANC_4050_V1
Acinetobacter_pittii_ANC_4052	Acinetobacter pittii ANC 4052 (1217689.3)	2	Acinetobacter pittii ANC 4052	Acinetobacter pittii	Acinetobacter	Moraxellaceae	Moraxellales	Gammaproteobacteria	Proteobacteria	Bacteria	Human	1217689	1.21769e+06	GCF_000399685.1	GCF_000399705.1		PMID:20203603; PMID:24861948	AGORA 1.03	0	0	0							Gram-	Aerobe	0	0	0	0	0							ftp://ftp.ncbi.nlm.nih.gov/genomes/all/GCF/000/399/705/GCF_000399705.1_Acin_pitt_ANC_4052_V1
Acinetobacter_pittii_AP_882	N/A	0	Acinetobacter pittii	Acinetobacter pittii	Acinetobacter	Moraxellaceae	Moraxellales	Gammaproteobacteria	Proteobacteria	Bacteria	Human	48296		GCF_001577285.1	GCF_001577285.1	2660238757	PMID:31275260	Literature research	0	0	0	Yes	0	0	0	0	0	Gram-	Aerobe	0	0	0	0	0	4216804	4027	1634692	39	3904	96.95	ftp://ftp.ncbi.nlm.nih.gov/genomes/all/GCF/001/577/285/GCF_001577285.1_ASM157728v1
Acinetobacter_pittii_CIP_70_29	Acinetobacter pittii CIP 70.29 (1217672.3)	2	Acinetobacter pittii ATCC 19004 = CIP 70.29	Acinetobacter pittii	Acinetobacter	Moraxellaceae	Moraxellales	Gammaproteobacteria	Proteobacteria	Bacteria	Human	1311774	1.21767e+06	GCF_000399705.1	GCF_000369045.1	2537561555	Strains of species found in the human gut (PMID:24861948) present in PubSEED	Initial strain selection	0	0	0	Yes	0	Host-associated	Animal	Unclassified	Unclassified	Gram-	Aerobe	0	0	0	0	0	3796866	3599	1473215	39	3502	97.3	ftp://ftp.ncbi.nlm.nih.gov/genomes/all/GCF/000/369/045/GCF_000369045.1_Acin_pitt_CIP_70_29_V1
Acinetobacter_pittii_D499	Acinetobacter pittii D499 (1086014.3)	2	Acinetobacter pittii D499	Acinetobacter pittii	Acinetobacter	Moraxellaceae	Moraxellales	Gammaproteobacteria	Proteobacteria	Bacteria	Human	1086014	1.08601e+06	GCF_000369045.1	GCF_000230465.1	2547132125	Strains of species found in the human gut (PMID:24861948) present in PubSEED	Initial strain selection	0	0	0	Yes	0	0	0	0	0	Gram-	Aerobe	0	0	0	0	0	4103824	4006	1593367	39	3882	96.9	ftp://ftp.ncbi.nlm.nih.gov/genomes/all/GCF/000/230/465/GCF_000230465.1_ASM23046v1
Acinetobacter_pittii_IEC338SC	N/A	0	Acinetobacter pittii	Acinetobacter pittii	Acinetobacter	Moraxellaceae	Moraxellales	Gammaproteobacteria	Proteobacteria	Bacteria	Human	48296		GCF_001617545.1	GCF_001617545.1	2684623141	PMID:31275260	Literature research	0	0	0	Yes	0	0	0	0	0	Gram-	Aerobe	0	0	0	0	0	3957199	3841	1530124	39	3719	96.82	ftp://ftp.ncbi.nlm.nih.gov/genomes/all/GCF/001/617/545/GCF_001617545.1_ASM161754v1
Acinetobacter_pittii_TG6411	Acinetobacter pittii TG6411 (1221309.3)	2	Acinetobacter pittii TG6411	Acinetobacter pittii	Acinetobacter	Moraxellaceae	Moraxellales	Gammaproteobacteria	Proteobacteria	Bacteria	Human	1221309	1.22131e+06	GCF_000230465.1	GCF_000302375.1	2551306338	Strains of species found in the human gut (PMID:24861948) present in PubSEED	Initial strain selection	0	0	0	Yes	0	Host-associated	Animal	Unclassified	Respiratory system	Gram-	Aerobe	0	0	0	0	0	3919745	3820	1519540	39	3727	97.57	ftp://ftp.ncbi.nlm.nih.gov/genomes/all/GCF/000/302/375/GCF_000302375.1_ASM30237v1
Acinetobacter_pittii_WC_136	Acinetobacter baumannii WC-136 (903916.3)	2	Acinetobacter pittii	Acinetobacter pittii	Acinetobacter	Moraxellaceae	Moraxellales	Gammaproteobacteria	Proteobacteria	Bacteria	Human	48296	903916		GCF_000315155.1		Strains of species found in the human gut (PMID:24861948) present in PubSEED	Initial strain selection	0	0	0							Gram-	Aerobe	0	0	0	0	0							https://www.ncbi.nlm.nih.gov/assembly/GCF_000315155.1/
Acinetobacter_radioresistens_DSM_6976	Acinetobacter radioresistens DSM 6976 = NBRC 102413 = CIP 103788 (981334.4)	2	Acinetobacter radioresistens DSM 6976 = NBRC 102413 = CIP 103788	Acinetobacter radioresistens	Acinetobacter	Moraxellaceae	Moraxellales	Gammaproteobacteria	Proteobacteria	Bacteria	Human	981334	981334		GCF_000368905.1	2531839506	Strains of species found in the human gut (PMID:24861948) present in KBase	Initial strain selection	0	0		Yes		Host-associated	Unclassified	Unclassified	Unclassified	Gram-	Aerobe		0	Nonmotile	0	0	3366079	3283	1390176	41	3221	98.11	ftp://ftp.ncbi.nlm.nih.gov/genomes/all/GCF/000/368/905/GCF_000368905.1_Acin_radi_CIP_103788_V1
Acinetobacter_radioresistens_NIPH_2130	Acinetobacter radioresistens NIPH 2130 (1217674.3)	2	Acinetobacter radioresistens NIPH 2130	Acinetobacter radioresistens	Acinetobacter	Moraxellaceae	Moraxellales	Gammaproteobacteria	Proteobacteria	Bacteria	Human	1217674	1.21767e+06	GCF_000302375.1	GCF_000368885.1	2529293102	PMID:20203603; PMID:24861948	AGORA 1.03	0	0	0	Yes	0	Host-associated	Human	Unclassified	Unclassified	Gram-	Aerobe	0	0	0	0	0	3158774	3018	1316584	42	2936	97.28	ftp://ftp.ncbi.nlm.nih.gov/genomes/all/GCF/000/368/885/GCF_000368885.1_Acin_radi_NIPH_2130_V1
Acinetobacter_radioresistens_SH164	Acinetobacter radioresistens SH164 (575589.3)	2	Acinetobacter radioresistens SH164	Acinetobacter radioresistens	Acinetobacter	Moraxellaceae	Moraxellales	Gammaproteobacteria	Proteobacteria	Bacteria	Human	575589	575589	GCF_000368885.1	GCF_000162115.1	646206271	Strains of species found in the human gut (PMID:24861948) present in PubSEED	Initial strain selection	0	0		Yes	0	Host-associated	Human	Unclassified	Skin	Gram-	Aerobe		0	Nonmotile		0	3158014	2938	1302450	42	2874	97.82	ftp://ftp.ncbi.nlm.nih.gov/genomes/all/GCF/000/162/115/GCF_000162115.1_ASM16211v1
Acinetobacter_radioresistens_SK82	Acinetobacter radioresistens SK82 (596318.3)	2	Acinetobacter radioresistens SK82	Acinetobacter radioresistens	Acinetobacter	Moraxellaceae	Moraxellales	Gammaproteobacteria	Proteobacteria	Bacteria	Human	596318	596318	GCF_000162115.1	GCF_000175675.1	645058758	Strains of species found in the human gut (PMID:24861948) present in PubSEED	Initial strain selection	0	0		Yes		Host-associated	Human	Unclassified	Skin	Gram-	Aerobe		0	Nonmotile			3283705	3251	1362556	41	3188	98.06	ftp://ftp.ncbi.nlm.nih.gov/genomes/all/GCF/000/175/675/GCF_000175675.1_ASM17567v1
Acinetobacter_radioresistens_TG02010	Acinetobacter radioresistens TG02010 (1221310.3)	2	Acinetobacter radioresistens TG02010	Acinetobacter radioresistens	Acinetobacter	Moraxellaceae	Moraxellales	Gammaproteobacteria	Proteobacteria	Bacteria	Human	1221310	1.22131e+06	GCF_000175675.1	GCF_000301795.1	2551306337	Strains of species found in the human gut (PMID:24861948) present in PubSEED	Initial strain selection	0	0	0	Yes	0	Host-associated	Animal	Unclassified	Circulatory system	Gram-	Aerobe	0	0	0	0	0	3063848	2932	1271958	42	2842	96.93	ftp://ftp.ncbi.nlm.nih.gov/genomes/all/GCF/000/301/795/GCF_000301795.1_ASM30179v1
Acinetobacter_radioresistens_WC_A_157	Acinetobacter radioresistens WC-A-157 (903900.3)	2	Acinetobacter radioresistens WC-A-157	Acinetobacter radioresistens	Acinetobacter	Moraxellaceae	Moraxellales	Gammaproteobacteria	Proteobacteria	Bacteria	Human	903900	903900	GCF_000301795.1	GCF_000286595.1	2531839463	Strains of species found in the human gut (PMID:24861948) present in PubSEED	Initial strain selection	0	0		Yes		Host-associated	Human	Unclassified	Unclassified	Gram-	Aerobe		0	Nonmotile	0	0	3209605	3151	1336814	42	3051	96.83	ftp://ftp.ncbi.nlm.nih.gov/genomes/all/GCF/000/286/595/GCF_000286595.1_gacin12v1.0
Acinetobacter_sp_ATCC_27244	Acinetobacter sp. ATCC 27244 (525244.5)	1	Acinetobacter sp. ATCC 27244	Acinetobacter sp. ATCC 27244	Acinetobacter	Moraxellaceae	Moraxellales	Gammaproteobacteria	Proteobacteria	Bacteria	Human	525244	525244		GCF_000156555.1	643886214	PMID:31275260	Literature research	0	0		Yes	0	Host-associated	Unclassified	Unclassified	Unclassified	Gram-	Aerobe		0	Nonmotile		0	3330366	3392	1313420	39	3327	98.08	ftp://ftp.ncbi.nlm.nih.gov/genomes/all/GCF/000/156/555/GCF_000156555.1_ASM15655v1
Acinetobacter_sp_OIFC021	Acinetobacter baumannii OIFC021 (903928.3)	2	Acinetobacter sp. OIFC021	Acinetobacter sp. OIFC021	Acinetobacter	Moraxellaceae	Moraxellales	Gammaproteobacteria	Proteobacteria	Bacteria	Human	903928	903928		GCF_000335575.1	2537562057	Strains of species found in the human gut (PMID:24861948) present in PubSEED	Initial strain selection	0	0		Yes		Host-associated	Animal	Unclassified	Respiratory system	Gram-	Aerobe		0	Nonmotile			4084065	4004	1578277	39	3932	98.2	ftp://ftp.ncbi.nlm.nih.gov/genomes/all/GCF/000/335/575/GCF_000335575.1_gacin41v1.0
Acinetobacter_sp_RUH2624	Acinetobacter sp. RUH2624 (575564.3)	1	Acinetobacter sp. RUH 2624	Acinetobacter nosocomialis	Acinetobacter	Moraxellaceae	Moraxellales	Gammaproteobacteria	Proteobacteria	Bacteria	Human	575564	575564		GCF_000162375.2		PMID:31275260	Literature research	0	0	0							Gram-	Aerobe	0	0	Nonmotile	0	0							ftp://ftp.ncbi.nlm.nih.gov/genomes/all/GCF/000/162/375/GCF_000162375.2_Acin_sp_RUH2624_V1
Acinetobacter_sp_SH024	Acinetobacter sp. SH024 (575565.3)	1	Acinetobacter sp. SH024	Acinetobacter sp. SH024	Acinetobacter	Moraxellaceae	Moraxellales	Gammaproteobacteria	Proteobacteria	Bacteria	Human	575565	575565	NZ_GG753625	GCF_000163635.1	647533108	PMID:31275260	Literature research	0	0		Yes	0	Host-associated	Human	Unclassified	Skin	Gram-	Aerobe		0	Nonmotile		0	3970841	3703	1525103	39	3631	98.06	ftp://ftp.ncbi.nlm.nih.gov/genomes/all/GCF/000/163/635/GCF_000163635.1_ASM16363v1
Acinetobacter_sp_WC_141	Acinetobacter baumannii WC-141 (903915.3)	2	Acinetobacter sp. WC-141	Acinetobacter sp. WC-141	Acinetobacter	Moraxellaceae	Moraxellales	Gammaproteobacteria	Proteobacteria	Bacteria	Human	903915	903915		GCF_000313935.1	2531839352	Strains of species found in the human gut (PMID:24861948) present in PubSEED	Initial strain selection	0	0		Yes		Host-associated	Human	Unclassified	Unclassified	Gram-	Aerobe		0	Nonmotile	0	0	3932253	3886	1527729	39	3812	98.1	ftp://ftp.ncbi.nlm.nih.gov/genomes/all/GCF/000/313/935/GCF_000313935.1_gacin27v1.0
Acinetobacter_sp_WC_323	Acinetobacter baumannii WC-323 (903918.3)	2	Acinetobacter sp. WC-323	Acinetobacter sp. WC-323	Acinetobacter	Moraxellaceae	Moraxellales	Gammaproteobacteria	Proteobacteria	Bacteria	Human	903918	903918		GCF_000314615.1	2531839355	Strains of species found in the human gut (PMID:24861948) present in PubSEED	Initial strain selection	0	0		Yes		Engineered	Built environment	Unclassified	Unclassified	Gram-	Aerobe		0	Nonmotile	0	0	4047401	3967	1725120	43	3887	97.98	ftp://ftp.ncbi.nlm.nih.gov/genomes/all/GCF/000/314/615/GCF_000314615.1_gacin30v1.0
Actinobacillus_pleuropneumoniae_L20	Actinobacillus pleuropneumoniae L20 (416269.6)	2	Actinobacillus pleuropneumoniae serovar 5b str. L20	Actinobacillus pleuropneumoniae	Actinobacillus	Pasteurellaceae	Pasteurellales	Gammaproteobacteria	Proteobacteria	Bacteria	Human	416269	416270	GCF_000286595.1	GCF_000015885.1	640069302	PMID:20203603; PMID:24861948	AGORA 1.03	0	0		Yes		0	0	0	0	Gram-	Aerobe		0	Nonmotile			2274482	2121	939350	41	2026	95.52	ftp://ftp.ncbi.nlm.nih.gov/genomes/all/GCF/000/015/885/GCF_000015885.1_ASM1588v1
Actinobacillus_pleuropneumoniae_S8	Actinobacillus pleuropneumoniae S8 (1224142.3)	2	Actinobacillus pleuropneumoniae S8	Actinobacillus pleuropneumoniae	Actinobacillus	Pasteurellaceae	Pasteurellales	Gammaproteobacteria	Proteobacteria	Bacteria	Human	1224142	1.22414e+06	GCF_000015885.1	GCF_000295915.1	2551306200	Strains of species found in the human gut (PMID:24861948) present in PubSEED	Initial strain selection	0	0	0	Yes	0	Host-associated	Mammals	Lung	Respiratory system	Gram-	Aerobe		1	Nonmotile	0	0	2263462	2240	932002	41	2163	96.56	ftp://ftp.ncbi.nlm.nih.gov/genomes/all/GCF/000/295/915/GCF_000295915.1_ASM29591v1
Actinobacillus_pleuropneumoniae_serovar_1_str_4074	Actinobacillus pleuropneumoniae serovar 1 str. 4074 (228399.5)	2	Actinobacillus pleuropneumoniae serovar 1 str. 4074	Actinobacillus pleuropneumoniae	Actinobacillus	Pasteurellaceae	Pasteurellales	Gammaproteobacteria	Proteobacteria	Bacteria	Human	228399	228400	GCF_000295915.1	GCF_000178495.2	638341004	Strains of species found in the human gut (PMID:24861948) present in PubSEED	Initial strain selection	0	0		Yes		Host-associated	Mammals	Unclassified	Respiratory system	Gram-	Aerobe		0	Nonmotile			2292348	2195	948502	41	2132	97.13	ftp://ftp.ncbi.nlm.nih.gov/genomes/all/GCF/000/178/495/GCF_000178495.2_ASM17849v2
Actinobacillus_pleuropneumoniae_serovar_10_str_D13039	Actinobacillus pleuropneumoniae serovar 10 str. D13039 (754259.3)	2	Actinobacillus pleuropneumoniae serovar 10 str. D13039	Actinobacillus pleuropneumoniae	Actinobacillus	Pasteurellaceae	Pasteurellales	Gammaproteobacteria	Proteobacteria	Bacteria	Human	754259	754259	GCF_000178495.1	GCF_000178595.1	648276606	Strains of species found in the human gut (PMID:24861948) present in PubSEED	Initial strain selection	0	0		Yes		Host-associated	Mammals	Unclassified	Unclassified	Gram-	Aerobe		0	Nonmotile			2272088	2207	935840	41	2158	97.78	ftp://ftp.ncbi.nlm.nih.gov/genomes/all/GCF/000/178/595/GCF_000178595.1_ASM17859v1
Actinobacillus_pleuropneumoniae_serovar_11_str_56153	Actinobacillus pleuropneumoniae serovar 11 str. 56153 (754260.3)	2	Actinobacillus pleuropneumoniae serovar 11 str. 56153	Actinobacillus pleuropneumoniae	Actinobacillus	Pasteurellaceae	Pasteurellales	Gammaproteobacteria	Proteobacteria	Bacteria	Human	754260	754260	GCF_000178595.1	GCF_000178615.1	648276607	Strains of species found in the human gut (PMID:24861948) present in PubSEED	Initial strain selection	0	0		Yes		Host-associated	Mammals	Unclassified	Unclassified	Gram-	Aerobe		0	Nonmotile			2266623	2226	933612	41	2179	97.89	ftp://ftp.ncbi.nlm.nih.gov/genomes/all/GCF/000/178/615/GCF_000178615.1_ASM17861v1
Actinobacillus_pleuropneumoniae_serovar_12_str_1096	Actinobacillus pleuropneumoniae serovar 12 str. 1096 (754261.3)	2	Actinobacillus pleuropneumoniae serovar 12 str. 1096	Actinobacillus pleuropneumoniae	Actinobacillus	Pasteurellaceae	Pasteurellales	Gammaproteobacteria	Proteobacteria	Bacteria	Human	754261	754261	GCF_000178615.1	GCF_000178635.1	648276608	Strains of species found in the human gut (PMID:24861948) present in PubSEED	Initial strain selection	0	0		Yes		Host-associated	Mammals	Unclassified	Unclassified	Gram-	Aerobe		0	Nonmotile			2194146	2127	903746	41	2082	97.88	ftp://ftp.ncbi.nlm.nih.gov/genomes/all/GCF/000/178/635/GCF_000178635.1_ASM17863v1
Actinobacillus_pleuropneumoniae_serovar_13_str_N273	Actinobacillus pleuropneumoniae serovar 13 str. N273 (754262.3)	2	Actinobacillus pleuropneumoniae serovar 13 str. N273	Actinobacillus pleuropneumoniae	Actinobacillus	Pasteurellaceae	Pasteurellales	Gammaproteobacteria	Proteobacteria	Bacteria	Human	754262	754262	GCF_000178635.1	GCF_000178655.1	648276609	Strains of species found in the human gut (PMID:24861948) present in PubSEED	Initial strain selection	0	0		Yes		Host-associated	Mammals	Unclassified	Unclassified	Gram-	Aerobe		0	Nonmotile			2250258	2195	927313	41	2143	97.63	ftp://ftp.ncbi.nlm.nih.gov/genomes/all/GCF/000/178/655/GCF_000178655.1_ASM17865v1
Actinobacillus_pleuropneumoniae_serovar_2_str_4226	Actinobacillus pleuropneumoniae serovar 2 str. 4226 (754254.4)	2	Actinobacillus pleuropneumoniae serovar 2 str. 4226	Actinobacillus pleuropneumoniae	Actinobacillus	Pasteurellaceae	Pasteurellales	Gammaproteobacteria	Proteobacteria	Bacteria	Human	754254	754254	GCF_000178655.1	GCF_000179275.1	648276610	Strains of species found in the human gut (PMID:24861948) present in PubSEED	Initial strain selection	0	0		Yes		Host-associated	Unclassified	Unclassified	Unclassified	Gram-	Aerobe		0	Nonmotile			2314315	2181	952882	41	2100	96.29	ftp://ftp.ncbi.nlm.nih.gov/genomes/all/GCF/000/179/275/GCF_000179275.1_ASM17927v1
Actinobacillus_pleuropneumoniae_serovar_2_str_S1536	Actinobacillus pleuropneumoniae serovar 2 str. S1536 (871925.3)	1	Actinobacillus pleuropneumoniae serovar 2 str. S1536	Actinobacillus pleuropneumoniae	Actinobacillus	Pasteurellaceae	Pasteurellales	Gammaproteobacteria	Proteobacteria	Bacteria	Human	871925	871925	GCF_000179275.1	GCF_000178515.1	648276611	Strains of species found in the human gut (PMID:24861948) present in KBase	Initial strain selection	0	0		Yes		Host-associated	Mammals	Unclassified	Unclassified	Gram-	Aerobe		0	Nonmotile			2218721	2168	912683	41	2125	98.02	ftp://ftp.ncbi.nlm.nih.gov/genomes/all/GCF/000/178/515/GCF_000178515.1_ASM17851v1
Actinobacillus_pleuropneumoniae_serovar_3_str_JL03	Actinobacillus pleuropneumoniae serovar 3 str. JL03 (434271.4)	2	Actinobacillus pleuropneumoniae serovar 3 str. JL03	Actinobacillus pleuropneumoniae	Actinobacillus	Pasteurellaceae	Pasteurellales	Gammaproteobacteria	Proteobacteria	Bacteria	Human	434271	434271	GCF_000178515.1	GCF_000016685.1	641522604	Strains of species found in the human gut (PMID:24861948) present in PubSEED	Initial strain selection	0	0		Yes		Host-associated	Mammals	Unclassified	Respiratory system	Gram-	Aerobe		0	Nonmotile			2242062	2118	924464	41	2036	96.13	ftp://ftp.ncbi.nlm.nih.gov/genomes/all/GCF/000/016/685/GCF_000016685.1_ASM1668v1
Actinobacillus_pleuropneumoniae_serovar_4_str_M62	Actinobacillus pleuropneumoniae serovar 4 str. M62 (754255.3)	2	Actinobacillus pleuropneumoniae serovar 4 str. M62	Actinobacillus pleuropneumoniae	Actinobacillus	Pasteurellaceae	Pasteurellales	Gammaproteobacteria	Proteobacteria	Bacteria	Human	754255	754255	GCF_000016685.1	GCF_000178535.1	648276612	Strains of species found in the human gut (PMID:24861948) present in PubSEED	Initial strain selection	0	0		Yes		Host-associated	Mammals	Unclassified	Unclassified	Gram-	Aerobe		0	Nonmotile			2271179	2243	936213	41	2203	98.22	ftp://ftp.ncbi.nlm.nih.gov/genomes/all/GCF/000/178/535/GCF_000178535.1_ASM17853v1
Actinobacillus_pleuropneumoniae_serovar_6_str_Femo	Actinobacillus pleuropneumoniae serovar 6 str. Femo (754256.7)	2	Actinobacillus pleuropneumoniae serovar 6 str. Femo	Actinobacillus pleuropneumoniae	Actinobacillus	Pasteurellaceae	Pasteurellales	Gammaproteobacteria	Proteobacteria	Bacteria	Human	754256	754257	GCF_000178535.1	GCF_000178555.1	651716875	Strains of species found in the human gut (PMID:24861948) present in PubSEED	Initial strain selection	0	0		Yes		Host-associated	Mammals	Unclassified	Unclassified	Gram-	Aerobe		0	Nonmotile			7893	6	2597	33	6	100	ftp://ftp.ncbi.nlm.nih.gov/genomes/all/GCF/000/178/555/GCF_000178555.1_ASM17855v1
Actinobacillus_pleuropneumoniae_serovar_7_str_AP76	Actinobacillus pleuropneumoniae serovar 7 str. AP76 (537457.7)	2	Actinobacillus pleuropneumoniae serovar 7 str. AP76	Actinobacillus pleuropneumoniae	Actinobacillus	Pasteurellaceae	Pasteurellales	Gammaproteobacteria	Proteobacteria	Bacteria	Human	537457	537458	GCF_000179295.1	GCF_000020405.1	642555103	Strains of species found in the human gut (PMID:24861948) present in PubSEED	Initial strain selection	0	0		Yes		Host-associated	Mammals	Unclassified	Respiratory system	Gram-	Aerobe		0	Nonmotile			2345435	2220	966936	41	2142	96.49	ftp://ftp.ncbi.nlm.nih.gov/genomes/all/GCF/000/020/405/GCF_000020405.1_ASM2040v1
Actinobacillus_pleuropneumoniae_serovar_9_str_CVJ13261	Actinobacillus pleuropneumoniae serovar 9 str. CVJ13261 (754258.3)	2	Actinobacillus pleuropneumoniae serovar 9 str. CVJ13261	Actinobacillus pleuropneumoniae	Actinobacillus	Pasteurellaceae	Pasteurellales	Gammaproteobacteria	Proteobacteria	Bacteria	Human	754258	754258	GCF_000020405.1	GCF_000178575.1	648276615	Strains of species found in the human gut (PMID:24861948) present in PubSEED	Initial strain selection	0	0		Yes		Host-associated	Mammals	Unclassified	Unclassified	Gram-	Aerobe		0	Nonmotile			2263394	2237	932349	41	2188	97.81	ftp://ftp.ncbi.nlm.nih.gov/genomes/all/GCF/000/178/575/GCF_000178575.1_ASM17857v1
Actinomyces_bowdenii_OH5050	N/A	0	Actinomyces bowdenii	Actinomyces bowdenii	Actinomyces	Actinomycetaceae	Actinomycetales	Actinomycetia	Actinobacteria	Bacteria	Mouse	131109		GCF_003860075.1	GCF_003860075.1		PMID:27670113	Literature research	0	0	0							Gram+	Facultative anaerobe	0	0	0	0	0							ftp://ftp.ncbi.nlm.nih.gov/genomes/all/GCF/003/860/075/GCF_003860075.1_ASM386007v1
Actinomyces_cardiffensis_F0333	Actinomyces cardiffensis F0333 (888050.3)	2	Schaalia cardiffensis F0333	Schaalia cardiffensis	Schaalia	Actinomycetaceae	Actinomycetales	Actinomycetia	Actinobacteria	Bacteria	Human	888050	888050	GCF_000178575.1	GCF_000364865.1	2534682138	PMID:20203603; PMID:24861948	AGORA 1.03	0	0		Yes	0	Host-associated	Human	Oral	Digestive system	Gram+	Aerobe		0	Nonmotile		0	2188900	2035	1345916	61	1983	97.44	ftp://ftp.ncbi.nlm.nih.gov/genomes/all/GCF/000/364/865/GCF_000364865.1_ASM36486v1
Actinomyces_europaeus_ACS_120_V_Col10b	Actinomyces europaeus ACS-120-V-Col10b (883069.3)	1	Gleimia europaea ACS-120-V-Col10b	Gleimia europaea	Gleimia	Actinomycetaceae	Actinomycetales	Actinomycetia	Actinobacteria	Bacteria	Human	883069	883069	GCF_000411155.1	GCF_000411155.1	2541046977	PMID:31171880	Literature research	0	0		Yes	0	Host-associated	Human	Vagina	Reproductive system	Gram+	Facultative anaerobe		0	Nonmotile			1905561	1729	1079574	57	1670	96.59	ftp://ftp.ncbi.nlm.nih.gov/genomes/all/GCF/000/411/155/GCF_000411155.1_Acti_euro_ACS-120-V-COL10B_V1
Actinomyces_europaeus_UMB0652_ERR1203664_17957_1_76_1	N/A	0	Gleimia europaea	Gleimia europaea	Gleimia	Actinomycetaceae	Actinomycetales	Actinomycetia	Actinobacteria	Bacteria	Human	66228		GCF_002871995.1	GCF_002871995.1	2808606627	PMID:31171880	Literature research	0	0	0	Yes	0	Host-associated	Human	Unclassified	Excretory system	Gram+	Facultative anaerobe	0	0	Nonmotile	0	0	2069850	1917	1162744	56	1853	96.66	ftp://ftp.ncbi.nlm.nih.gov/genomes/all/GCF/002/871/995/GCF_002871995.1_ASM287199v1
Actinomyces_georgiae_DSM_6843	N/A	0	Schaalia georgiae DSM 6843	Schaalia georgiae	Schaalia	Actinomycetaceae	Actinomycetales	Actinomycetia	Actinobacteria	Bacteria	Human	1120942			GCF_000429245.1	2523231019	PMID:20203603; PMID:24861948	AGORA 1.03	0	0		Yes	0	Host-associated	Human	Oral	Digestive system	Gram+	Aerobe		0	Nonmotile		0	2500649	2167	1743461	70	2102	97	ftp://ftp.ncbi.nlm.nih.gov/genomes/all/GCF/000/429/245/GCF_000429245.1_ASM42924v1
Actinomyces_gerencseriae_DSM_6844	N/A	0	Actinomyces gerencseriae DSM 6844	Actinomyces gerencseriae	Actinomyces	Actinomycetaceae	Actinomycetales	Actinomycetia	Actinobacteria	Bacteria	Human	1120943		GCF_000429265.1	GCF_000429265.1	2524023137	https://www.biorxiv.org/content/10.1101/691030v1	Literature research	0	0	0	Yes	0	Host-associated	Human	Unclassified	Skin	Gram+	Facultative anaerobe		0	Nonmotile	0	0	3420019	2893	2418367	71	2826	97.68	ftp://ftp.ncbi.nlm.nih.gov/genomes/all/GCF/000/429/265/GCF_000429265.1_ASM42926v1
Actinomyces_graevenitzii_C83	Actinomyces graevenitzii C83 (435830.3)	2	Actinomyces graevenitzii C83	Actinomyces graevenitzii	Actinomyces	Actinomycetaceae	Actinomycetales	Actinomycetia	Actinobacteria	Bacteria	Human	435830	435830		GCF_000239695.1	2513237375	PMID:20203603; PMID:24861948	AGORA 1.03	0	0		Yes		Host-associated	Human	Unclassified	Respiratory system	Gram+	Facultative anaerobe		0	Nonmotile			2196917	1910	1269862	58	1853	97.02	ftp://ftp.ncbi.nlm.nih.gov/genomes/all/GCF/000/239/695/GCF_000239695.1_Acti_grae_C83_V1
Actinomyces_hongkongensis_HKU8	N/A	0	Pauljensenia hongkongensis	Actinomyces hongkongensis	Pauljensenia	Actinomycetaceae	Actinomycetales	Actinomycetia	Actinobacteria	Bacteria	Human	178339		GCF_001746855.1	GCF_001746855.1	2751185834	https://www.biorxiv.org/content/10.1101/691030v1	Literature research	0	0	0	Yes	0	Host-associated	Human	Unclassified	Unclassified	Gram+	Facultative anaerobe		0	0	0	0	2141493	1882	1465351	70	1833	97.4	ftp://ftp.ncbi.nlm.nih.gov/genomes/all/GCF/001/746/855/GCF_001746855.1_ASM174685v1
Actinomyces_ihuae_DSM_100538	N/A	0	Actinomyces ihuae DSM 100538	Actinomyces ihuae	Actinomyces	Actinomycetaceae	Actinomycetales	Actinomycetia	Actinobacteria	Bacteria	Human	1673722		GCF_001457875.1	GCF_001457875.1		PMID:30745586	Literature research										Gram+													ftp.ncbi.nlm.nih.gov/genomes/all/GCA/001/457/875/GCA_001457875.1_Actinomyces_ihumii
Actinomyces_israelii_DSM_43320	N/A	0	Actinomyces israelii DSM 43320	Actinomyces israelii	Actinomyces	Actinomycetaceae	Actinomycetales	Actinomycetia	Actinobacteria	Bacteria	Human	1120944		GCF_000711965.1	GCF_000711965.1	2565956542	https://www.biorxiv.org/content/10.1101/691030v1	Literature research	0	0		Yes		Host-associated	Human	Unclassified	Skin	Gram+	Facultative anaerobe		0	0		0	4027570	3411	2875784	71	3346	98.09	ftp://ftp.ncbi.nlm.nih.gov/genomes/all/GCF/000/711/965/GCF_000711965.1_ASM71196v1
Actinomyces_johnsonii_F0510	N/A	0	Actinomyces johnsonii F0510	Actinomyces johnsonii	Actinomyces	Actinomycetaceae	Actinomycetales	Actinomycetia	Actinobacteria	Bacteria	Human	1227262		GCF_000466205.2	GCF_000466205.2	2541047505	PMID:31171880	Literature research	0	0	0	Yes	0	Host-associated	Human	Oral	Digestive system	Gram+	Facultative anaerobe		0	0			3377317	3447	2276311	67	3396	98.52	ftp://ftp.ncbi.nlm.nih.gov/genomes/all/GCF/000/466/205/GCF_000466205.2_ASM46620v2
Actinomyces_johnsonii_F0542	N/A	0	Actinomyces johnsonii F0542	Actinomyces johnsonii	Actinomyces	Actinomycetaceae	Actinomycetales	Actinomycetia	Actinobacteria	Bacteria	Human	1321818		GCF_000466245.1	GCF_000466245.1	2541048002	PMID:31171880	Literature research	0	0	0	Yes	0	Host-associated	Human	Oral	Digestive system	Gram+	Facultative anaerobe	0	0	0			3321811	3374	2240442	67	3324	98.52	ftp://ftp.ncbi.nlm.nih.gov/genomes/all/GCF/000/466/245/GCF_000466245.1_ASM46624v1
Actinomyces_massiliensis_4401292	Actinomyces massiliensis 4401292 (1167628.4)	1	Actinomyces massiliensis 4401292	Actinomyces massiliensis	Actinomyces	Actinomycetaceae	Actinomycetales	Actinomycetia	Actinobacteria	Bacteria	Human	1167628	1.16763e+06		GCF_000269805.1	2548876973	PMID:31171880	Literature research	0	0		Yes	0	Host-associated	Human	Blood	Circulatory system	Gram+	Facultative anaerobe		0	Nonmotile		0	3348548	2873	2269472	68	2813	97.91	ftp://ftp.ncbi.nlm.nih.gov/genomes/all/GCF/000/269/805/GCF_000269805.1_ASM26980v1
Actinomyces_massiliensis_F0489	Actinomyces massiliensis F0489 (1125718.3)	1	Actinomyces massiliensis F0489	Actinomyces massiliensis	Actinomyces	Actinomycetaceae	Actinomycetales	Actinomycetia	Actinobacteria	Bacteria	Human	1125718	1.12572e+06		GCF_000296275.1	2537561942	PMID:31171880	Literature research	0	0	0	Yes	0	Host-associated	Human	Oral	Digestive system	Gram+	Facultative anaerobe		0	Nonmotile		0	3416440	3185	2313939	68	3129	98.24	ftp://ftp.ncbi.nlm.nih.gov/genomes/all/GCF/000/296/275/GCF_000296275.1_AmassiliensisF0489v1.0
Actinomyces_meyeri_DSM_20733	N/A	0	Schaalia meyeri	Schaalia meyeri	Schaalia	Actinomycetaceae	Actinomycetales	Actinomycetia	Actinobacteria	Bacteria	Human	52773		GCF_900105015.1	GCF_900105015.1	2634166153	https://www.biorxiv.org/content/10.1101/691030v1	Literature research	0	0	0	Yes	0	Host-associated	Human	Unclassified	Unclassified	Gram+	Aerobe	0	0	0	0	0	2026407	1822	1328916	66	1758	96.49	ftp://ftp.ncbi.nlm.nih.gov/genomes/all/GCF/900/105/015/GCF_900105015.1_IMG-taxon_2634166153_annotated_assembly
Actinomyces_naeslundii_ERR2221356	N/A	0	Actinomyces naeslundii	Actinomyces naeslundii	Actinomyces	Actinomycetaceae	Actinomycetales	Actinomycetia	Actinobacteria	Bacteria	Human	1655					PMID:30718869	Forster et al. resource	0	0	0							Gram+	Facultative anaerobe	0	0	0	0	0							ftp.sra.ebi.ac.uk/vol1/fastq/ERR222/006/ERR2221356/ERR2221356_1.fastq.gz;ftp.sra.ebi.ac.uk/vol1/fastq/ERR222/006/ERR2221356/ERR2221356_2.fastq.gz
Actinomyces_naeslundii_str_Howell_279	Actinomyces naeslundii str. Howell 279 (1115803.3)	2	Actinomyces naeslundii str. Howell 279	Actinomyces naeslundii	Actinomyces	Actinomycetaceae	Actinomycetales	Actinomycetia	Actinobacteria	Bacteria	Human	1115803	1.1158e+06		GCF_000285995.1	2531839542	PMID:20203603; PMID:24861948	AGORA 1.03	0	0	0	Yes	0	Host-associated	Human	Nasopharyngeal	Respiratory system	Gram+	Facultative anaerobe		0	0			3114341	2987	2113169	68	2930	98.09	ftp://ftp.ncbi.nlm.nih.gov/genomes/all/GCF/000/285/995/GCF_000285995.1_AneasH279v1.0
Actinomyces_odontolyticus_ATCC_17982	Actinomyces odontolyticus ATCC 17982 (411466.7)	2	Schaalia odontolytica ATCC 17982	Schaalia odontolytica	Schaalia	Actinomycetaceae	Actinomycetales	Actinomycetia	Actinobacteria	Bacteria	Human	411466	411467		GCF_000154225.1	640963058	PMID:20203603; PMID:24861948	AGORA 1.03	0	0		Yes		Host-associated	Human	Oral	Digestive system	Gram+	Aerobe		0	Nonmotile		0	2393758	2219	1566711	65	2159	97.3	ftp://ftp.ncbi.nlm.nih.gov/genomes/all/GCF/000/154/225/GCF_000154225.1_ASM15422v1
Actinomyces_odontolyticus_F0309	Actinomyces odontolyticus F0309 (649742.3)	2	Schaalia odontolytica F0309	Schaalia odontolytica	Schaalia	Actinomycetaceae	Actinomycetales	Actinomycetia	Actinobacteria	Bacteria	Human	649742	649742	GCF_000154225.1	GCF_000163415.1	647000206	Strains of species found in the human gut (PMID:24861948) present in PubSEED	Initial strain selection	0	0		Yes		Host-associated	Human	Unclassified	Unclassified	Gram+	Aerobe		0	Nonmotile		0	2422895	2427	1580905	65	2372	97.73	ftp://ftp.ncbi.nlm.nih.gov/genomes/all/GCF/000/163/415/GCF_000163415.1_ASM16341v1
Actinomyces_oris_K20	Actinomyces oris K20 (871541.3)	2	Actinomyces oris K20	Actinomyces oris	Actinomyces	Actinomycetaceae	Actinomycetales	Actinomycetia	Actinobacteria	Bacteria	Human	871541	871541	GCF_000163415.1	GCF_000180155.1	649989901	PMID:20203603; PMID:24861948	AGORA 1.03	0	0		Yes		0	0	0	0	Gram+	Facultative anaerobe		0	0	0	0	2872429	2992	1947547	68	2939	98.23	ftp://ftp.ncbi.nlm.nih.gov/genomes/all/GCF/000/180/155/GCF_000180155.1_ASM18015v1
Actinomyces_oris_T14V	N/A	0	Actinomyces oris	Actinomyces oris	Actinomyces	Actinomycetaceae	Actinomycetales	Actinomycetia	Actinobacteria	Bacteria	Human	544580		GCF_001553935.1	GCF_001553935.1	2684623058	PMID:31275260	Literature research	0	0	0	Yes	0	0	0	0	0	Gram+	Facultative anaerobe	0	0	0	0	0	3042917	2531	2083128	68	2465	97.39	ftp://ftp.ncbi.nlm.nih.gov/genomes/all/GCF/001/553/935/GCF_001553935.1_ASM155393v1
Actinomyces_polynesiensis_DSM_27066	N/A	0	Actinomyces polynesiensis DSM 27066	Actinomyces polynesiensis	Actinomyces	Actinomycetaceae	Actinomycetales	Actinomycetia	Actinobacteria	Bacteria	Human	1325934		GCF_000820725.1	GCF_000820725.1		PMID:30745586	Literature research										Gram+													ftp.ncbi.nlm.nih.gov/genomes/all/GCF/000/820/725/GCF_000820725.1_Actinomyces_polynesiensis
Actinomyces_sp_HPA0247	Actinomyces sp. HPA0247 (1203556.3)	1	Actinomyces sp. HPA0247	Actinomyces sp. HPA0247	Actinomyces	Actinomycetaceae	Actinomycetales	Actinomycetia	Actinobacteria	Bacteria	Human	1203556	1.20356e+06	GCF_000411415.1	GCF_000411415.1	2541047011	PMID:31171880	Literature research	0	0	0	Yes	0	Host-associated	Human	Unclassified	Digestive system	Gram+	Facultative anaerobe		0	0			2428384	2068	1580355	65	2007	97.05	ftp://ftp.ncbi.nlm.nih.gov/genomes/all/GCF/000/411/415/GCF_000411415.1_Acti_sp_HPA0247_V1
Actinomyces_sp_ICM39	N/A	0	Actinomyces sp. ICM39	Actinomyces sp. ICM39	Actinomyces	Actinomycetaceae	Actinomycetales	Actinomycetia	Actinobacteria	Bacteria	Human	1105029			GCF_000282935.1	2537562196	PMID:31171880	Literature research	0	0	0	Yes	0	Host-associated	Human	Unclassified	Unclassified	Gram+	Facultative anaerobe	0	0	0	0	0	2267656	2010	1485568	66	1958	97.41	ftp://ftp.ncbi.nlm.nih.gov/genomes/all/GCF/000/282/935/GCF_000282935.1_AspICM39v1.0
Actinomyces_sp_ICM47	N/A	0	Actinomyces sp. ICM47	Actinomyces sp. ICM47	Actinomyces	Actinomycetaceae	Actinomycetales	Actinomycetia	Actinobacteria	Bacteria	Human	936548			GCF_000278725.1	2537561777	PMID:31171880	Literature research	0	0	0	Yes	0	Host-associated	Human	Unclassified	Unclassified	Gram+	Facultative anaerobe	0	0	0		0	2444105	2132	1580208	65	2080	97.56	ftp://ftp.ncbi.nlm.nih.gov/genomes/all/GCF/000/278/725/GCF_000278725.1_AspICM47v1.0
Actinomyces_sp_ph3	N/A	0	Actinomyces sp. ph3	Actinomyces sp. ph3	Actinomyces	Actinomycetaceae	Actinomycetales	Actinomycetia	Actinobacteria	Bacteria	Human	1118058		GCF_000308055.1	GCF_000308055.1		PMID:30745586	Literature research										Gram+													ftp://ftp.ncbi.nlm.nih.gov/genomes/all/GCF/000/308/055/GCF_000308055.1_ASM30805v1
Actinomyces_timonensis_DSM_23838	N/A	0	Actinomyces timonensis DSM 23838	Actinomyces timonensis	Actinomyces	Actinomycetaceae	Actinomycetales	Actinomycetia	Actinobacteria	Bacteria	Human	521393		GCF_000295095.1	GCF_000295095.1	2548877015	PMID:31171880	Literature research	0	0	0	Yes	0	Host-associated	Unclassified	Unclassified	Unclassified	Gram+	Facultative anaerobe		0	0	0	0	2913054	2551	2074049	71	2488	97.53	ftp://ftp.ncbi.nlm.nih.gov/genomes/all/GCF/000/295/095/GCF_000295095.1_ASM29509v1
Actinomyces_turicensis_ACS_279_V_Col4	Actinomyces turicensis ACS-279-V-Col4 (883077.3)	2	Schaalia turicensis ACS-279-V-Col4	Schaalia turicensis	Schaalia	Actinomycetaceae	Actinomycetales	Actinomycetia	Actinobacteria	Bacteria	Human	883077	883077		GCF_000296505.1	2534682016	PMID:20203603; PMID:24861948	AGORA 1.03	0	0		Yes	0	Host-associated	Human	Vagina	Reproductive system	Gram+	Aerobe		0	Nonmotile			1951528	1775	1115862	57	1717	96.73	ftp://ftp.ncbi.nlm.nih.gov/genomes/all/GCF/000/296/505/GCF_000296505.1_Acti_turi_ACS-279-V-COL4_V1
Actinomyces_urogenitalis_DSM_15434	Actinomyces urogenitalis DSM 15434 (525246.3)	2	Actinomyces urogenitalis DSM 15434	Actinomyces urogenitalis	Actinomyces	Actinomycetaceae	Actinomycetales	Actinomycetia	Actinobacteria	Bacteria	Human	525246	525246		GCF_000159035.1	643886015	PMID:20203603; PMID:24861948	AGORA 1.03	0	0		Yes	0	Host-associated	Human	Vagina	Reproductive system	Gram+	Facultative anaerobe		0	Nonmotile			2614023	2453	1796580	69	2403	97.96	ftp://ftp.ncbi.nlm.nih.gov/genomes/all/GCF/000/159/035/GCF_000159035.1_ASM15903v1
Actinomyces_urogenitalis_S6_C4	N/A	0	Actinomyces urogenitalis S6-C4	Actinomyces urogenitalis	Actinomyces	Actinomycetaceae	Actinomycetales	Actinomycetia	Actinobacteria	Bacteria	Human	1284679		NZ_JRMT01000001	GCF_000758745.1	2600255104	PMID:31275260	Literature research	0	0	0	Yes	0	Host-associated	Animal	Unclassified	Reproductive system	Gram+	Facultative anaerobe		0	0			2713444	2310	1869339	69	2242	97.06	ftp://ftp.ncbi.nlm.nih.gov/genomes/all/GCF/000/758/745/GCF_000758745.1_04_NF40v01
Actinomyces_viscosus_C505	Actinomyces viscosus C505 (562973.4)	2	Actinomyces viscosus C505	Actinomyces viscosus	Actinomyces	Actinomycetaceae	Actinomycetales	Actinomycetia	Actinobacteria	Bacteria	Human	562973	562973		GCF_000175315.3	2562617184	PMID:20203603; PMID:24861948	AGORA 1.03	0	0		Yes		Host-associated	Human	Unclassified	Unclassified	Gram+	Facultative anaerobe		0	Nonmotile			3126396	2643	2144572	69	2587	97.88	ftp://ftp.ncbi.nlm.nih.gov/genomes/all/GCF/000/175/315/GCF_000175315.3_Acti_vis_C505_V3
Acutalibacter_muris_KB18	N/A	0	Acutalibacter muris	Acutalibacter muris	Acutalibacter	Oscillospiraceae	Eubacteriales	Clostridia	Firmicutes	Bacteria	Mouse	1796620		NZ_CP021422	GCF_002201475.1	2757320831	PMID:27670113	Literature research	0	0	0	Yes	0	Host-associated	Mammals	Unclassified	Unclassified	Gram+	Anaerobe	0	0	0	0	0	3802913	3883	2077940	55	3819	98.35	ftp://ftp.ncbi.nlm.nih.gov/genomes/all/GCF/002/201/475/GCF_002201475.1_ASM220147v1
Adlercreutzia_equolifaciens_DSM_19450	N/A	0	Adlercreutzia equolifaciens DSM 19450	Adlercreutzia equolifaciens	Adlercreutzia	Eggerthellaceae	Eggerthellales	Coriobacteriia	Actinobacteria	Bacteria	Human	1384484			GCF_000478885.1	2597489914	PMID:20203603; PMID:24861948	AGORA 1.03	0	0	0	Yes	0	Host-associated	Human	Large intestine	Digestive system	Gram+	0		0	0	0	0	2862526	2321	1816538	63	2264	97.54	ftp://ftp.ncbi.nlm.nih.gov/genomes/all/GCF/000/478/885/GCF_000478885.1_ASM47888v1
Adlercreutzia_equolifaciens_ERR2221192	N/A	0	Adlercreutzia equolifaciens	Adlercreutzia equolifaciens	Adlercreutzia	Eggerthellaceae	Eggerthellales	Coriobacteriia	Actinobacteria	Bacteria	Human	446660					PMID:30718869	Forster et al. resource	0	0	0							Gram+	0	0	0	0	0	0							ftp.sra.ebi.ac.uk/vol1/fastq/ERR222/002/ERR2221192/ERR2221192_1.fastq.gz;ftp.sra.ebi.ac.uk/vol1/fastq/ERR222/002/ERR2221192/ERR2221192_2.fastq.gz
Adlercreutzia_muris_DSM_29508	N/A	0	Adlercreutzia muris	Adlercreutiza muris	Adlercreutzia	Eggerthellaceae	Eggerthellales	Coriobacteriia	Actinobacteria	Bacteria	Mouse	1796610		GCF_008831045.1			PMID:27670113	Literature research										Gram+	0												https://www.ncbi.nlm.nih.gov/assembly/GCF_008831045.1/
Advenella_mimigardefordensis_DPN7	N/A	0	Advenella mimigardefordensis DPN7	Advenella mimigardefordensis	Advenella	Alcaligenaceae	Burkholderiales	Betaproteobacteria	Proteobacteria	Bacteria	Human	1247726		GCF_000521505.1	GCF_000521505.1	2548877156	https://www.biorxiv.org/content/10.1101/691030v1	Literature research	0	0		Yes	0	Engineered	Solid waste	Composting	Unknown material	Gram-	Obligate aerobe			Motile	0	0	4764126	4129	2583218	54	4084	98.91	ftp://ftp.ncbi.nlm.nih.gov/genomes/all/GCF/000/521/505/GCF_000521505.1_ASM52150v1
Aerococcus_christensenii_CCUG28831	N/A	0	Aerococcus christensenii DSM 15819 = CCUG 28831	Aerococcus christensenii	Aerococcus	Aerococcaceae	Lactobacillales	Bacilli	Firmicutes	Bacteria	Human	525247		GCF_001466745.1	GCF_001466745.1	2687453475	https://www.biorxiv.org/content/10.1101/691030v1	Literature research	0	0	0	Yes	0	0	0	0	0	Gram+	Microaerophile	0	0	0	0	0	1634920	1578	640670	39	1502	95.18	ftp://ftp.ncbi.nlm.nih.gov/genomes/all/GCF/001/466/745/GCF_001466745.1_DSM15819v1.0
Aerococcus_viridans_ATCC_11563	Aerococcus viridans ATCC 11563 (655812.3)	2	Aerococcus viridans ATCC 11563 = CCUG 4311	Aerococcus viridans	Aerococcus	Aerococcaceae	Lactobacillales	Bacilli	Firmicutes	Bacteria	Human	655812	655812		GCF_000178435.1	647000207	PMID:20203603; PMID:24861948	AGORA 1.03	0	0		Yes	0	Environmental	Air	Unclassified	Unclassified	Gram+	Microaerophile		0	Nonmotile	0	0	2005853	1976	791381	39	1929	97.62	ftp://ftp.ncbi.nlm.nih.gov/genomes/all/GCF/000/178/435/GCF_000178435.1_ASM17843v1
Aerococcus_viridans_LL1	Aerococcus viridans LL1 (1175629.3)	2	Aerococcus viridans LL1	Aerococcus viridans	Aerococcus	Aerococcaceae	Lactobacillales	Bacilli	Firmicutes	Bacteria	Human	1175629	1.17563e+06	GCF_000178435.1	GCF_000262085.1	2548877014	Strains of species found in the human gut (PMID:24861948) present in PubSEED	Initial strain selection	0	0	0	Yes	0	Host-associated	Human	Unclassified	Unclassified	Gram+	Microaerophile	0	0	0	0	0	1994039	1856	785950	39	1799	96.93	ftp://ftp.ncbi.nlm.nih.gov/genomes/all/GCF/000/262/085/GCF_000262085.1_AeroviriLL11.0
Aeromicrobium_massiliense_JC14	Aeromicrobium sp. JC14 (1033730.3)	1	Aeromicrobium massiliense JC14	Aeromicrobium massiliense	Aeromicrobium	Nocardioidaceae	Propionibacteriales	Actinomycetia	Actinobacteria	Bacteria	Human	1033730	1.03373e+06	GCF_000312105.1	GCF_000312105.1	2636416159	PMID:31275260	Literature research	0	0		Yes	0	Host-associated	Human	Large intestine	Digestive system	Gram+	Aerobe		0	Motile			6757104	7156	4426853	66	7042	98.41	ftp://ftp.ncbi.nlm.nih.gov/genomes/all/GCF/000/312/105/GCF_000312105.1_ASM31210v1
Aeromonas_caviae_Ae398	Aeromonas caviae Ae398 (878320.4)	2	Aeromonas caviae Ae398	Aeromonas caviae	Aeromonas	Aeromonadaceae	Aeromonadales	Gammaproteobacteria	Proteobacteria	Bacteria	Human	878320	878320	GCF_000262085.1	GCF_000208825.1	651324007	PMID:20203603; PMID:24861948	AGORA 1.03	0	0		Yes	0	Host-associated	Human	Unclassified	Unclassified	Gram-	Facultative anaerobe		0	Motile	0	0	4439218	4182	2727168	61	4103	98.11	ftp://ftp.ncbi.nlm.nih.gov/genomes/all/GCF/000/208/825/GCF_000208825.1_ASM20882v1
Aeromonas_caviae_FDAARGOS_72	N/A	0	Aeromonas caviae	Aeromonas caviae	Aeromonas	Aeromonadaceae	Aeromonadales	Gammaproteobacteria	Proteobacteria	Bacteria	Human	648		GCF_000783775.2	GCF_000783775.2		PMID:31275260	Literature research	0	0	0							Gram-	Facultative anaerobe	0	0	0	0	0							ftp://ftp.ncbi.nlm.nih.gov/genomes/all/GCF/000/783/775/GCF_000783775.2_ASM78377v2
Aeromonas_caviae_FDAARGOS_75	N/A	0	Aeromonas caviae	Aeromonas caviae	Aeromonas	Aeromonadaceae	Aeromonadales	Gammaproteobacteria	Proteobacteria	Bacteria	Human	648		GCF_000783715.2	GCF_000783715.2		PMID:31275260	Literature research	0	0	0							Gram-	Facultative anaerobe	0	0	0	0	0							ftp://ftp.ncbi.nlm.nih.gov/genomes/all/GCF/000/783/715/GCF_000783715.2_ASM78371v2
Aeromonas_dhakensis_173	Aeromonas hydrophila 173 (1268076.3)	2	Aeromonas hydrophila 173	Aeromonas hydrophila	Aeromonas	Aeromonadaceae	Aeromonadales	Gammaproteobacteria	Proteobacteria	Bacteria	Human	1268076	1.26808e+06	GCF_000354655.1	GCF_000354675.1	2551306515	Strains of species found in the human gut (PMID:24861948) present in PubSEED	Initial strain selection	0	0	0	Yes	0	Host-associated	Animal	Unclassified	Unclassified	Gram-	Facultative anaerobe	0	0	0	0	0	4786349	4454	2950638	62	4314	96.86	https://www.ncbi.nlm.nih.gov/assembly/GCF_000354675.1
Aeromonas_dhakensis_277	Aeromonas hydrophila 277 (1268080.3)	2	Aeromonas hydrophila 277	Aeromonas hydrophila	Aeromonas	Aeromonadaceae	Aeromonadales	Gammaproteobacteria	Proteobacteria	Bacteria	Human	1268080	1.26808e+06	GCF_000354695.1	GCF_000354715.1	2551306511	Strains of species found in the human gut (PMID:24861948) present in PubSEED	Initial strain selection	0	0	0	Yes	0	Host-associated	Animal	Unclassified	Unclassified	Gram-	Facultative anaerobe	0	0	0	0	0	4790105	4473	2952836	62	4331	96.83	https://www.ncbi.nlm.nih.gov/assembly/GCF_000354715.1/
Aeromonas_dhakensis_SSU	Aeromonas hydrophila SSU (1073377.4)	2	Aeromonas hydrophila SSU	Aeromonas hydrophila	Aeromonas	Aeromonadaceae	Aeromonadales	Gammaproteobacteria	Proteobacteria	Bacteria	Human	1073377	1.07338e+06	GCF_000315835.1	GCF_000298055.1	2529292917	Strains of species found in the human gut (PMID:24861948) present in PubSEED	Initial strain selection	0	0	0	Yes	0	Host-associated	Human	Large intestine	Digestive system	Gram-	Facultative anaerobe		0	0			4914725	4561	3024894	62	4449	97.54	https://www.ncbi.nlm.nih.gov/assembly/GCF_000298055.1
Aeromonas_hydrophila_116	Aeromonas hydrophila 113 (1268075.3)	2	Aeromonas hydrophila 116	Aeromonas hydrophila	Aeromonas	Aeromonadaceae	Aeromonadales	Gammaproteobacteria	Proteobacteria	Bacteria	Human	1268075	1.26808e+06		GCF_000350405.1	2551306512	Strains of species found in the human gut (PMID:24861948) present in KBase	Initial strain selection	0	0	0	Yes	0	Host-associated	Animal	Unclassified	Digestive system	Gram-	Facultative anaerobe	0	0	0	0	0	4677035	4358	2898194	62	4224	96.93	ftp://ftp.ncbi.nlm.nih.gov/genomes/all/GCF/000/350/405/GCF_000350405.1_ASM35040v1
Aeromonas_hydrophila_14	Aeromonas hydrophila 14 (1268074.3)	2	Aeromonas hydrophila 14	Aeromonas hydrophila	Aeromonas	Aeromonadaceae	Aeromonadales	Gammaproteobacteria	Proteobacteria	Bacteria	Human	1268074	1.26807e+06		GCF_000354655.1	2551306648	Strains of species found in the human gut (PMID:24861948) present in PubSEED	Initial strain selection	0	0	0	Yes	0	Host-associated	Animal	Unclassified	Unclassified	Gram-	Facultative anaerobe	0	0	0	0	0	4673321	4381	2895614	62	4249	96.99	ftp://ftp.ncbi.nlm.nih.gov/genomes/all/GCF/000/354/655/GCF_000354655.1_ASM35465v1
Aeromonas_hydrophila_187	Aeromonas hydrophila 187 (1268077.3)	2	Aeromonas hydrophila 187	Aeromonas hydrophila	Aeromonas	Aeromonadaceae	Aeromonadales	Gammaproteobacteria	Proteobacteria	Bacteria	Human	1268077	1.26808e+06	GCF_000354675.1	GCF_000354635.1	2551306514	Strains of species found in the human gut (PMID:24861948) present in PubSEED	Initial strain selection	0	0	0	Yes	0	Host-associated	Animal	Unclassified	Unclassified	Gram-	Facultative anaerobe	0	0	0	0	0	4783913	4475	2948168	62	4336	96.89	ftp://ftp.ncbi.nlm.nih.gov/genomes/all/GCF/000/354/635/GCF_000354635.1_ASM35463v1
Aeromonas_hydrophila_259	Aeromonas hydrophila 259 (1268079.3)	2	Aeromonas hydrophila 259	Aeromonas hydrophila	Aeromonas	Aeromonadaceae	Aeromonadales	Gammaproteobacteria	Proteobacteria	Bacteria	Human	1268079	1.26808e+06	GCF_000354635.1	GCF_000354695.1	2551306513	Strains of species found in the human gut (PMID:24861948) present in PubSEED	Initial strain selection	0	0	0	Yes	0	Host-associated	Animal	Unclassified	Circulatory system	Gram-	Facultative anaerobe	0	0	0	0	0	4700692	4391	2901038	62	4248	96.74	ftp://ftp.ncbi.nlm.nih.gov/genomes/all/GCF/000/354/695/GCF_000354695.1_ASM35469v1
Aeromonas_hydrophila_AH10	N/A	0	Aeromonas hydrophila	Aeromonas hydrophila	Aeromonas	Aeromonadaceae	Aeromonadales	Gammaproteobacteria	Proteobacteria	Bacteria	Human	644		GCF_000963645.1	GCF_000963645.1	2687453145	PMID:31275260	Literature research	0	0	0	Yes	0	0	0	0	0	Gram-	Facultative anaerobe	0	0	0	0	0	4908265	4554	3001254	61	4359	95.72	ftp://ftp.ncbi.nlm.nih.gov/genomes/all/GCF/000/963/645/GCF_000963645.1_ASM96364v1
Aeromonas_hydrophila_ML09_119	Aeromonas hydrophila ML09-119 (1288394.3)	2	Aeromonas hydrophila ML09-119	Aeromonas hydrophila	Aeromonas	Aeromonadaceae	Aeromonadales	Gammaproteobacteria	Proteobacteria	Bacteria	Human	1288394	1.28839e+06	GCF_000354715.1	GCF_000401555.1	2541047079	Strains of species found in the human gut (PMID:24861948) present in PubSEED	Initial strain selection	0	0		Yes	0	Host-associated	Fish	Intestine	Digestive system	Gram-	Facultative anaerobe	0	0	0	0	0	5024500	4577	3055713	61	4434	96.88	ftp://ftp.ncbi.nlm.nih.gov/genomes/all/GCF/000/401/555/GCF_000401555.1_ASM40155v1
Aeromonas_hydrophila_RB_AH	N/A	0	Aeromonas hydrophila	Aeromonas hydrophila	Aeromonas	Aeromonadaceae	Aeromonadales	Gammaproteobacteria	Proteobacteria	Bacteria	Human	644		GCF_000724965.1	GCF_000724965.1	2609460277	PMID:31275260	Literature research	0	0	0	Yes	0	0	0	0	0	Gram-	Facultative anaerobe	0	0	0	0	0	5088929	4790	3095052	61	4604	96.12	ftp://ftp.ncbi.nlm.nih.gov/genomes/all/GCF/000/724/965/GCF_000724965.1_ASM72496v1
Aeromonas_hydrophila_SNUFPC_A8	Aeromonas hydrophila SNUFPC-A8 (1232673.3)	2	Aeromonas hydrophila SNUFPC-A8	Aeromonas hydrophila	Aeromonas	Aeromonadaceae	Aeromonadales	Gammaproteobacteria	Proteobacteria	Bacteria	Human	1232673	1.23267e+06	GCF_000401555.1	GCF_000315835.1	2551306417	Strains of species found in the human gut (PMID:24861948) present in PubSEED	Initial strain selection	0	0	0	Yes	0	Host-associated	Fish	Unclassified	Unclassified	Gram-	Facultative anaerobe		0	0	0	0	4969090	4669	3022384	61	4540	97.24	ftp://ftp.ncbi.nlm.nih.gov/genomes/all/GCF/000/315/835/GCF_000315835.1_De_Novo_2.6
Aeromonas_hydrophila_subsp_hydrophila_ATCC_7966	Aeromonas hydrophila subsp. hydrophila ATCC 7966 (380703.7)	2	Aeromonas hydrophila subsp. hydrophila ATCC 7966	Aeromonas hydrophila	Aeromonas	Aeromonadaceae	Aeromonadales	Gammaproteobacteria	Proteobacteria	Bacteria	Human	380703	380704	GCF_000298055.1	GCF_000014805.1	639633004	PMID:20203603; PMID:24861948	AGORA 1.03	0	0		Yes		Engineered	Food production	Unclassified	Dairy products	Gram-	Facultative anaerobe		0	Motile	0	0	4744448	4321	2920132	62	4129	95.56	ftp://ftp.ncbi.nlm.nih.gov/genomes/all/GCF/000/014/805/GCF_000014805.1_ASM1480v1
Aeromonas_jandaei_Riv2	N/A	0	Aeromonas jandaei Riv2	Aeromonas jandaei	Aeromonas	Aeromonadaceae	Aeromonadales	Gammaproteobacteria	Proteobacteria	Bacteria	Human	1458276		GCF_000014805.1	GCF_000708125.1	2609460199	PMID:20203603; PMID:24861948	AGORA 1.03	0	0	0	Yes	0	0	0	0	0	Gram-	Facultative anaerobe	0	0	0	0	0	4478089	4118	2643974	59	4035	97.98	ftp://ftp.ncbi.nlm.nih.gov/genomes/all/GCF/000/708/125/GCF_000708125.1_RIV2
Aeromonas_media_ARB13	N/A	0	Aeromonas media	Aeromonas media	Aeromonas	Aeromonadaceae	Aeromonadales	Gammaproteobacteria	Proteobacteria	Bacteria	Human	651		GCF_000754915.1	GCF_000754915.1	2617271314	PMID:31275260	Literature research	0	0	0	Yes	0	0	0	0	0	Gram-	Facultative anaerobe	0	0	0	0	0	4612357	4330	2814071	61	4188	96.72	ftp://ftp.ncbi.nlm.nih.gov/genomes/all/GCF/000/754/915/GCF_000754915.1_ASM75491v1
Aeromonas_media_WS	Aeromonas media WS (1208104.3)	2	Aeromonas media WS	Aeromonas media	Aeromonas	Aeromonadaceae	Aeromonadales	Gammaproteobacteria	Proteobacteria	Bacteria	Human	1208104	1.2081e+06		GCF_000287215.2	2519899598	PMID:20203603; PMID:24861948	AGORA 1.03	0	0	0	Yes	0	Environmental	Aquatic	Unclassified	Unclassified	Gram-	Facultative anaerobe	0	0	0	0	0	4319238	4098	2651250	61	4020	98.1	ftp://ftp.ncbi.nlm.nih.gov/genomes/all/GCF/000/287/215/GCF_000287215.2_ASM28721v3
Aeromonas_veronii_AER39	Aeromonas veronii AER39 (1073382.3)	2	Aeromonas veronii AER39	Aeromonas veronii	Aeromonas	Aeromonadaceae	Aeromonadales	Gammaproteobacteria	Proteobacteria	Bacteria	Human	1073382	1.07338e+06		GCF_000297975.1	2529292916	Strains of species found in the human gut (PMID:24861948) present in PubSEED	Initial strain selection	0	0	0	Yes	0	Host-associated	Human	Blood	Circulatory system	Gram-	Facultative anaerobe		0	0		0	4385090	4075	2582724	59	3948	96.88	ftp://ftp.ncbi.nlm.nih.gov/genomes/all/GCF/000/297/975/GCF_000297975.1_Aero_vero_AER39_V1
Aeromonas_veronii_AER397	Aeromonas veronii AER397 (1073384.3)	2	Aeromonas veronii AER397	Aeromonas veronii	Aeromonas	Aeromonadaceae	Aeromonadales	Gammaproteobacteria	Proteobacteria	Bacteria	Human	1073384	1.07338e+06	GCF_000297975.1	GCF_000297995.1	2529292914	Strains of species found in the human gut (PMID:24861948) present in PubSEED	Initial strain selection	0	0	0	Yes	0	Host-associated	Human	Blood	Circulatory system	Gram-	Facultative anaerobe		0	0		0	4449314	4095	2621623	59	3986	97.34	ftp://ftp.ncbi.nlm.nih.gov/genomes/all/GCF/000/297/995/GCF_000297995.1_Aero_vero_AER397_V1
Aeromonas_veronii_AMC34	Aeromonas veronii AMC34 (1073383.3)	2	Aeromonas veronii AMC34	Aeromonas veronii	Aeromonas	Aeromonadaceae	Aeromonadales	Gammaproteobacteria	Proteobacteria	Bacteria	Human	1073383	1.07338e+06	GCF_000297995.1	GCF_000298015.1	2529292915	Strains of species found in the human gut (PMID:24861948) present in PubSEED	Initial strain selection	0	0	0	Yes	0	Host-associated	Human	Large intestine	Digestive system	Gram-	Facultative anaerobe		0	0			4542842	4208	2657187	58	4117	97.84	ftp://ftp.ncbi.nlm.nih.gov/genomes/all/GCF/000/298/015/GCF_000298015.1_Aero_vero_AMC34_V1
Aeromonas_veronii_AMC35	Aeromonas veronii AMC35 (1073385.3)	2	Aeromonas veronii AMC35	Aeromonas veronii	Aeromonas	Aeromonadaceae	Aeromonadales	Gammaproteobacteria	Proteobacteria	Bacteria	Human	1073385	1.07339e+06	GCF_000298015.1	GCF_000298035.1	2529292918	Strains of species found in the human gut (PMID:24861948) present in PubSEED	Initial strain selection	0	0	0	Yes	0	Host-associated	Human	Unclassified	Unclassified	Gram-	Facultative anaerobe		0	0		0	4540907	4153	2660236	59	4036	97.18	ftp://ftp.ncbi.nlm.nih.gov/genomes/all/GCF/000/298/035/GCF_000298035.1_Aero_vero_AMC35_V1
Aeromonas_veronii_AVNIH1	N/A	0	Aeromonas veronii	Aeromonas veronii	Aeromonas	Aeromonadaceae	Aeromonadales	Gammaproteobacteria	Proteobacteria	Bacteria	Human	654		GCF_001634325.1	GCF_001634325.1	2687453540	PMID:31275260	Literature research	0	0	0	Yes	0	0	0	0	0	Gram-	Facultative anaerobe	0	0	0	0	0	4955058	4657	2895577	58	4471	96.01	ftp://ftp.ncbi.nlm.nih.gov/genomes/all/GCF/001/634/325/GCF_001634325.1_ASM163432v1
Aeromonas_veronii_B565	Aeromonas veronii B565 (998088.4)	2	Aeromonas veronii B565	Aeromonas veronii	Aeromonas	Aeromonadaceae	Aeromonadales	Gammaproteobacteria	Proteobacteria	Bacteria	Human	998088	998088	GCF_000298035.1	GCF_000204115.1	650716006	PMID:20203603; PMID:24861948	AGORA 1.03	0	0		Yes	0	Environmental	Aquatic	Unclassified	Aquaculture	Gram-	Facultative anaerobe		0	Motile	0	0	4551783	4161	2672763	59	4028	96.8	ftp://ftp.ncbi.nlm.nih.gov/genomes/all/GCF/000/204/115/GCF_000204115.1_ASM20411v1
Aeromonas_veronii_TH0426	N/A	0	Aeromonas veronii	Aeromonas veronii	Aeromonas	Aeromonadaceae	Aeromonadales	Gammaproteobacteria	Proteobacteria	Bacteria	Human	654		GCF_001593245.1	GCF_001593245.1	2687453440	PMID:31275260	Literature research	0	0	0	Yes	0	0	0	0	0	Gram-	Facultative anaerobe	0	0	0	0	0	4923009	4654	2868287	58	4467	95.98	ftp://ftp.ncbi.nlm.nih.gov/genomes/all/GCF/001/593/245/GCF_001593245.1_ASM159324v1
Afipia_birgiae_34632	Afipia birgiae 34632 (1197906.5)	2	Afipia birgiae 34632	Afipia birgiae	Afipia	Bradyrhizobiaceae	Hyphomicrobiales	Alphaproteobacteria	Proteobacteria	Bacteria	Human	1197906	1.19791e+06	GCF_000204115.1	GCF_000308295.2	2551306146	PMID:20203603; PMID:24861948	AGORA 1.03	0	0	0	Yes	0	Environmental	Aquatic	Drinking water	Freshwater	Gram-	0		0	0	0	0	5245459	5198	3191067	61	5125	98.6	ftp://ftp.ncbi.nlm.nih.gov/genomes/all/GCF/000/308/295/GCF_000308295.2_Ab_34632
Aggregatibacter_aphrophilus_ATCC_33389	Aggregatibacter aphrophilus ATCC 33389 (985008.3)	1	Aggregatibacter aphrophilus ATCC 33389	Aggregatibacter aphrophilus	Aggregatibacter	Pasteurellaceae	Pasteurellales	Gammaproteobacteria	Proteobacteria	Bacteria	Human	985008	985008		GCF_000226495.2	2537561844	Strains of species found in the human gut (PMID:24861948) present in KBase	Initial strain selection	0	0		Yes	0	Host-associated	Human	Blood	Circulatory system	Gram-	Facultative anaerobic		0	Nonmotile		0	2267033	2345	956409	42	2293	97.78	ftp://ftp.ncbi.nlm.nih.gov/genomes/all/GCF/000/226/495/GCF_000226495.2_ASM22649v3
Aggregatibacter_aphrophilus_F0387	Aggregatibacter aphrophilus F0387 (679198.3)	2	Aggregatibacter aphrophilus F0387	Aggregatibacter aphrophilus	Aggregatibacter	Pasteurellaceae	Pasteurellales	Gammaproteobacteria	Proteobacteria	Bacteria	Human	679198	679198	GCF_000226495.20	GCF_000231255.1	2537561617	Strains of species found in the human gut (PMID:24861948) present in PubSEED	Initial strain selection	0	0		Yes	0	Host-associated	Human	Oral	Digestive system	Gram-	Facultative anaerobic		0	Nonmotile		0	2253935	2167	950050	42	2104	97.09	ftp://ftp.ncbi.nlm.nih.gov/genomes/all/GCF/000/231/255/GCF_000231255.1_Aggr_aphr_F0387_V1
Aggregatibacter_aphrophilus_NJ8700	Aggregatibacter aphrophilus NJ8700 (634176.4)	2	Aggregatibacter aphrophilus NJ8700	Aggregatibacter aphrophilus	Aggregatibacter	Pasteurellaceae	Pasteurellales	Gammaproteobacteria	Proteobacteria	Bacteria	Human	634176	634176	GCF_000231255.1	GCF_001188835.1	2636415601	PMID:20203603; PMID:24861948	AGORA 1.03	0	0		Yes		Host-associated	Human	Oral	Digestive system	Gram-	Facultative anaerobic		0	Nonmotile		0	2313256	2247	976902	42	2158	96.04	ftp://ftp.ncbi.nlm.nih.gov/genomes/all/GCF/001/188/835/GCF_001188835.1_ASM118883v1
Aggregatibacter_aphrophilus_W10433	N/A	0	Aggregatibacter aphrophilus	Aggregatibacter aphrophilus	Aggregatibacter	Pasteurellaceae	Pasteurellales	Gammaproteobacteria	Proteobacteria	Bacteria	Human	732		GCF_001262035.1	GCF_001262035.1	2687453634	PMID:31275260	Literature research	0	0	0	Yes	0	0	0	0	0	Gram-	Facultative anaerobic	0	0	0	0	0	2414427	2258	1022244	42	2170	96.1	ftp://ftp.ncbi.nlm.nih.gov/genomes/all/GCF/001/262/035/GCF_001262035.1_ASM126203v1
Aggregatibacter_segnis_933_AAPH_107_59761_2565235	N/A	0	Aggregatibacter segnis	Aggregatibacter segnis	Aggregatibacter	Pasteurellaceae	Pasteurellales	Gammaproteobacteria	Proteobacteria	Bacteria	Human	739			GCF_001059425.1	2811995232	PMID:31171880	Literature research	0	0	0	Yes	0	Host-associated	Human	Unclassified	Unclassified	Gram-	Facultative anaerobic	0	0	0	0	0	2022832	1969	860970	43	1880	95.48	ftp://ftp.ncbi.nlm.nih.gov/genomes/all/GCF/001/059/425/GCF_001059425.1_ASM105942v1
Aggregatibacter_segnis_ATCC_33393	Aggregatibacter segnis ATCC 33393 (888057.3)	1	Aggregatibacter segnis ATCC 33393	Aggregatibacter segnis	Aggregatibacter	Pasteurellaceae	Pasteurellales	Gammaproteobacteria	Proteobacteria	Bacteria	Human	888057	888057		GCF_000185305.1	649989906	PMID:31171880	Literature research	0	0		Yes	0	Host-associated	Animal	Unclassified	Digestive system	Gram-	Facultative anaerobic		0	Nonmotile		0	1992124	2014	846173	42	1956	97.12	ftp://ftp.ncbi.nlm.nih.gov/genomes/all/GCF/000/185/305/GCF_000185305.1_ASM18530v1
Agrobacterium_fabrum_str_C58	Agrobacterium tumefaciens str. C58 (176299.10)	2	Agrobacterium fabrum str. C58	Agrobacterium fabrum	Agrobacterium	Rhizobiaceae	Hyphomicrobiales	Alphaproteobacteria	Proteobacteria	Bacteria	Human	176299	176299		GCF_000092025.1	639279302	Strains of species found in the human gut (PMID:24861948) present in PubSEED	Initial strain selection	0	0		Yes		Host-associated	Plants	Unclassified	Unclassified	Gram-	Aerobe			Motile	0	0	5674064	5491	3350042	59	5402	98.38	ftp://ftp.ncbi.nlm.nih.gov/genomes/all/GCF/000/092/025/GCF_000092025.1_ASM9202v1
Agrobacterium_tumefaciens_CCNWGS0286	Agrobacterium tumefaciens CCNWGS0286 (1082932.3)	2	Agrobacterium tumefaciens CCNWGS0286	Agrobacterium tumefaciens	Agrobacterium	Rhizobiaceae	Hyphomicrobiales	Alphaproteobacteria	Proteobacteria	Bacteria	Human	1082932	1.08293e+06	GCF_001188835.1	GCF_000233975.1	2519899809	Strains of species found in the human gut (PMID:24861948) present in PubSEED	Initial strain selection	0	0		Yes	0	Environmental	Terrestrial	Mine	Geologic	Gram-	0	0	0	Motile	0	0	5214870	5032	3104235	60	4982	99.01	ftp://ftp.ncbi.nlm.nih.gov/genomes/all/GCF/000/233/975/GCF_000233975.1_ASM23397v2
Agrobacterium_tumefaciens_F2	Agrobacterium tumefaciens F2 (1050720.3)	1	Agrobacterium tumefaciens F2	Agrobacterium tumefaciens	Agrobacterium	Rhizobiaceae	Hyphomicrobiales	Alphaproteobacteria	Proteobacteria	Bacteria	Human	1050720	1.05072e+06		GCF_000219665.1	2841398872	PMID:20203603; PMID:24861948	AGORA 1.03	0	0		Yes	0	Environmental	Terrestrial	Unclassified	Soil	Gram-	0		0	0	0	0	5465705	5294	3250686	59	5171	97.68	ftp://ftp.ncbi.nlm.nih.gov/genomes/all/GCF/000/219/665/GCF_000219665.1_ASM21966v2
Agrobacterium_tumefaciens_str_Cherry_2E_2_2	Agrobacterium tumefaciens str. Cherry 2E-2-2 (1281779.3)	2	Agrobacterium tumefaciens str. Cherry 2E-2-2	Agrobacterium tumefaciens	Agrobacterium	Rhizobiaceae	Hyphomicrobiales	Alphaproteobacteria	Proteobacteria	Bacteria	Human	1281779	1.28178e+06		GCF_000349865.1	2537561587	Strains of species found in the human gut (PMID:24861948) present in PubSEED	Initial strain selection	0	0	0	Yes	0	Host-associated	Plants	Unclassified	Rhizoplane	Gram-	0	0	0	0	0	0	5425293	5090	3249240	60	5045	99.12	ftp://ftp.ncbi.nlm.nih.gov/genomes/all/GCF/000/349/865/GCF_000349865.1_Cherry1.0
Akkermansia_muciniphila_ATCC_BAA_835	Akkermansia muciniphila ATCC BAA-835 (349741.6)	2	Akkermansia muciniphila ATCC BAA-835	Akkermansia muciniphila	Akkermansia	Akkermansiaceae	Verrucomicrobiales	Verrucomicrobiae	Verrucomicrobia	Bacteria	Human	349741	349742		GCF_000020225.1	642555104	PMID:20203603; PMID:24861948	AGORA 1.03	0	0		Yes	0	Host-associated	Human	Large intestine	Digestive system	Gram-	Obligate anaerobe		0	Nonmotile		0	2664102	2238	1485566	56	2176	97.23	ftp://ftp.ncbi.nlm.nih.gov/genomes/all/GCF/000/020/225/GCF_000020225.1_ASM2022v1
Akkermansia_muciniphila_YL44	N/A	0	Akkermansia muciniphila	Akkermansia muciniphila	Akkermansia	Akkermansiaceae	Verrucomicrobiales	Verrucomicrobiae	Verrucomicrobia	Bacteria	Human	239935		GCF_001688765.2	GCF_001688765.2	2833038095	PMID:31275260	Literature research	0	0	0	Yes	0	Host-associated	Mammals	Unclassified	Unclassified	Gram-	Obligate anaerobe	0	0	0	0	0	2737357	2377	1523499	56	2308	97.1	ftp://ftp.ncbi.nlm.nih.gov/genomes/all/GCF/001/688/765/GCF_001688765.2_ASM168876v2
Akkermansia_sp_KLE1797	N/A	0	Akkermansia sp. KLE1797	Akkermansia sp. KLE1797	Akkermansia	Akkermansiaceae	Verrucomicrobiales	Verrucomicrobiae	Verrucomicrobia	Bacteria	Human	1574264		GCF_001578645.1	GCF_001578645.1	2775506869	PMID:31275260	Literature research	0	0	0	Yes	0	0	0	0	0	Gram-	0	0	0	0	0	0	3090992	2629	1760070	57	2575	97.95	ftp://ftp.ncbi.nlm.nih.gov/genomes/all/GCF/001/578/645/GCF_001578645.1_ASM157864v1
Akkermansia_sp_KLE1798	N/A	0	Akkermansia sp. KLE1798	Akkermansia sp. KLE1798	Akkermansia	Akkermansiaceae	Verrucomicrobiales	Verrucomicrobiae	Verrucomicrobia	Bacteria	Human	1574265		GCF_001580195.1	GCF_001580195.1	2775506868	PMID:31275260	Literature research	0	0	0	Yes	0	0	0	0	0	Gram-	0	0	0	0	0	0	3097963	2631	1763848	57	2576	97.91	ftp://ftp.ncbi.nlm.nih.gov/genomes/all/GCF/001/580/195/GCF_001580195.1_ASM158019v1
Alcaligenes_faecalis_NBIB_017	N/A	0	Alcaligenes faecalis	Alcaligenes faecalis	Alcaligenes	Alcaligenaceae	Burkholderiales	Betaproteobacteria	Proteobacteria	Bacteria	Human	511		GCF_001530325.1	GCF_001530325.1	2835284700	PMID:31275260	Literature research	0	0	0	Yes	0	0	0	0	0	Gram-	Aerobe	0	0	0	0	0	4165479	3902	2345340	56	3825	98.03	ftp://ftp.ncbi.nlm.nih.gov/genomes/all/GCF/001/530/325/GCF_001530325.1_ASM153032v1
Alcaligenes_faecalis_subsp_faecalis_NBRC_13111	N/A	0	Alcaligenes faecalis subsp. faecalis NBRC 13111	Alcaligenes faecalis	Alcaligenes	Alcaligenaceae	Burkholderiales	Betaproteobacteria	Proteobacteria	Bacteria	Human	1218102			GCF_001748345.1	2600255060	PMID:20203603; PMID:24861948	AGORA 1.03	0	0	0	Yes	0	0	0	0	0	Gram-	Aerobe	0	0	0	0	0	4033686	3775	2285258	57	3709	98.25	ftp://ftp.ncbi.nlm.nih.gov/genomes/all/GCF/001/748/345/GCF_001748345.1_Afaecalis_assembly01
Alcaligenes_faecalis_subsp_faecalis_NCIB_8687	Alcaligenes faecalis subsp. faecalis NCIB 8687 (1156918.4)	2	Alcaligenes faecalis subsp. faecalis NCIB 8687	Alcaligenes faecalis	Alcaligenes	Alcaligenaceae	Burkholderiales	Betaproteobacteria	Proteobacteria	Bacteria	Human	1156918	1.15692e+06		GCF_000275465.1	2537562045	PMID:20203603; PMID:24861948	AGORA 1.03	0	0		Yes		Engineered	Industrial production	Unclassified	Engineered product	Gram-	Aerobe			Nonmotile	0	0	3899625	3743	2229384	57	3681	98.34	ftp://ftp.ncbi.nlm.nih.gov/genomes/all/GCF/000/275/465/GCF_000275465.1_Gretchen3
Alcaligenes_faecalis_ZD02	N/A	0	Alcaligenes faecalis	Alcaligenes faecalis	Alcaligenes	Alcaligenaceae	Burkholderiales	Betaproteobacteria	Proteobacteria	Bacteria	Human	511		GCF_000967305.2	GCF_000967305.2	2657245134	PMID:31275260	Literature research	0	0	0	Yes	0	Host-associated	Invertebrates	Unclassified	Unclassified	Gram-	Aerobe	0	0	0	0	0	4248684	3898	2414719	57	3827	98.18	ftp://ftp.ncbi.nlm.nih.gov/genomes/all/GCF/000/967/305/GCF_000967305.2_ASM96730v2
Aliivibrio_fischeri_ES114	Vibrio fischeri ES114 (312309.11)	1	Aliivibrio fischeri ES114	Aliivibrio fischeri	Aliivibrio	Vibrionaceae	Vibrionales	Gammaproteobacteria	Proteobacteria	Bacteria	Human	312309	312309	GCF_000011805.1	GCF_000011805.1	637000334	PMID:31092280	DAR genome selection	0	0		Yes	0	Host-associated	Mollusca	Unclassified	Unclassified	Gram-	Facultative		0	Motile	0	0	4284050	3984	1643110	38	3802	95.43	ftp://ftp.ncbi.nlm.nih.gov/genomes/all/GCF/000/011/805/GCF_000011805.1_ASM1180v1
Aliivibrio_fischeri_MJ11	Vibrio fischeri MJ11 (388396.11)	1	Aliivibrio fischeri MJ11	Aliivibrio fischeri	Aliivibrio	Vibrionaceae	Vibrionales	Gammaproteobacteria	Proteobacteria	Bacteria	Human	388396	388396	GCF_000020845.1	GCF_000020845.1	642555167	PMID:31092280	DAR genome selection	0	0		Yes	0	Host-associated	Mollusca	Unclassified	Unclassified	Gram-	Facultative		0	Motile	0	0	4503336	4175	1720248	38	4039	96.74	ftp://ftp.ncbi.nlm.nih.gov/genomes/all/GCF/000/020/845/GCF_000020845.1_ASM2084v1
Aliivibrio_salmonicida_LFI1238	Aliivibrio salmonicida LFI1238 (316275.15)	1	Aliivibrio salmonicida LFI1238	Aliivibrio salmonicida	Aliivibrio	Vibrionaceae	Vibrionales	Gammaproteobacteria	Proteobacteria	Bacteria	Human	316275	316275	GCF_000196495.1	GCF_000196495.1	643348506	PMID:31092280	DAR genome selection	0	0		Yes		Host-associated	Fish	Unclassified	Unclassified	Gram-	Facultative		0	Motile	0	0	4655660	4075	1814275	39	3911	95.98	ftp://ftp.ncbi.nlm.nih.gov/genomes/all/GCF/000/196/495/GCF_000196495.1_ASM19649v1
Alistipes_finegoldii_DSM_17242	Alistipes finegoldii DSM 17242 (679935.3)	2	Alistipes finegoldii DSM 17242	Alistipes finegoldii	Alistipes	Rikenellaceae	Bacteroidales	Bacteroidia	Bacteroidetes	Bacteria	Human	679935	679935		GCF_000265365.1	2509601035	PMID:20203603; PMID:24861948	AGORA 1.03	0	0		Yes	0	Host-associated	Human	Unclassified	Digestive system	Gram-	Obligate anaerobe		0	Nonmotile			3734239	3302	2115287	57	3234	97.94	ftp://ftp.ncbi.nlm.nih.gov/genomes/all/GCF/000/265/365/GCF_000265365.1_ASM26536v1
Alistipes_ihumii_AP11	Alistipes sp. AP11 (1211813.3)	1	Alistipes ihumii AP11	Alistipes ihumii	Alistipes	Rikenellaceae	Bacteroidales	Bacteroidia	Bacteroidetes	Bacteria	Human	1211813	1.21181e+06		GCF_000321205.1	2551306355	PMID:25567229	Literature research	0	0	0	Yes	0	Host-associated	Human	Unclassified	Unclassified	Gram-	Obligate anaerobe	0	0	Nonmotile	0	0	2772824	2346	1605644	58	2291	97.66	ftp://ftp.ncbi.nlm.nih.gov/genomes/all/GCF/000/321/205/GCF_000321205.1_ASM32120v1
Alistipes_indistinctus_ERR2221377	N/A	0	Alistipes indistinctus	Alistipes indistinctus	Alistipes	Rikenellaceae	Bacteroidales	Bacteroidia	Bacteroidetes	Bacteria	Human	626932					PMID:30718869	Forster et al. resource	0	0	0							Gram-	Obligate anaerobe	0	0	0	0	0							ftp.sra.ebi.ac.uk/vol1/fastq/ERR222/007/ERR2221377/ERR2221377_1.fastq.gz;ftp.sra.ebi.ac.uk/vol1/fastq/ERR222/007/ERR2221377/ERR2221377_2.fastq.gz
Alistipes_indistinctus_YIT_12060	Alistipes indistinctus YIT 12060 (742725.3)	2	Alistipes indistinctus YIT 12060	Alistipes indistinctus	Alistipes	Rikenellaceae	Bacteroidales	Bacteroidia	Bacteroidetes	Bacteria	Human	742725	742725		GCF_000231275.1	2513237277	PMID:20203603; PMID:24861948	AGORA 1.03	0	0		Yes	0	Host-associated	Human	Large intestine	Digestive system	Gram-	Obligate anaerobe		0	Nonmotile			2850978	2394	1561046	55	2348	98.08	ftp://ftp.ncbi.nlm.nih.gov/genomes/all/GCF/000/231/275/GCF_000231275.1_Alis_indi_YIT_V1
Alistipes_nov_ERR2221210	N/A	0	Alistipes	Alistipes nov. ERR2221210	Alistipes	Rikenellaceae	Bacteroidales	Bacteroidia	Bacteroidetes	Bacteria	Human	239759					PMID:30718869	Forster et al. resource	0	0	0							Gram-	Obligate anaerobe	0	0	0	0	0							ftp.sra.ebi.ac.uk/vol1/fastq/ERR222/000/ERR2221210/ERR2221210_1.fastq.gz;ftp.sra.ebi.ac.uk/vol1/fastq/ERR222/000/ERR2221210/ERR2221210_2.fastq.gz
Alistipes_nov_ERR2221392	N/A	0	Alistipes	Alistipes nov. ERR2221392	Alistipes	Rikenellaceae	Bacteroidales	Bacteroidia	Bacteroidetes	Bacteria	Human	239759					PMID:30718869	Forster et al. resource	0	0	0							Gram-	Obligate anaerobe	0	0	0	0	0							ftp.sra.ebi.ac.uk/vol1/fastq/ERR222/002/ERR2221392/ERR2221392_1.fastq.gz;ftp.sra.ebi.ac.uk/vol1/fastq/ERR222/002/ERR2221392/ERR2221392_2.fastq.gz
Alistipes_obesi_isolate_ph8	N/A	0	Alistipes communis	Alistipes communis	Alistipes	Rikenellaceae	Bacteroidales	Bacteroidia	Bacteroidetes	Bacteria	Human	1118061		NZ_HE978577	GCF_000311925.1	2547132153	PMID:25567229	Literature research	0	0		Yes	0	Host-associated	Human	Large intestine	Digestive system	Gram-	Obligate anaerobe		0	Motile		0	3134698	2685	1835320	59	2633	98.06	ftp://ftp.ncbi.nlm.nih.gov/genomes/all/GCF/000/311/925/GCF_000311925.1_ASM31192v1
Alistipes_onderdonkii_DSM_19147	Alistipes onderdonkii DSM 19147 (1120974.3)	2	Alistipes onderdonkii WAL 8169 = DSM 19147	Alistipes onderdonkii	Alistipes	Rikenellaceae	Bacteroidales	Bacteroidia	Bacteroidetes	Bacteria	Human	1203611	1.12097e+06		GCF_000374505.1	2517572213	PMID:20203603; PMID:24861948	AGORA 1.03	0	0		Yes	0	Host-associated	Human	Unclassified	Skin	Gram-	Obligate anaerobe		0	Nonmotile		0	3865648	3225	2235550	58	3160	97.98	ftp://ftp.ncbi.nlm.nih.gov/genomes/all/GCF/000/374/505/GCF_000374505.1_ASM37450v1
Alistipes_onderdonkii_ERR1022348	N/A	0	Alistipes onderdonkii	Alistipes onderdonkii	Alistipes	Rikenellaceae	Bacteroidales	Bacteroidia	Bacteroidetes	Bacteria	Human	328813					PMID:30718869	Forster et al. resource	0	0	0							Gram-	Obligate anaerobe	0	0	0	0	0							ftp.sra.ebi.ac.uk/vol1/fastq/ERR102/008/ERR1022348/ERR1022348_1.fastq.gz;ftp.sra.ebi.ac.uk/vol1/fastq/ERR102/008/ERR1022348/ERR1022348_2.fastq.gz
Alistipes_onderdonkii_ERR1022461	N/A	0	Alistipes onderdonkii	Alistipes onderdonkii	Alistipes	Rikenellaceae	Bacteroidales	Bacteroidia	Bacteroidetes	Bacteria	Human	328813					PMID:30718869	Forster et al. resource	0	0	0							Gram-	Obligate anaerobe	0	0	0	0	0							ftp.sra.ebi.ac.uk/vol1/fastq/ERR102/001/ERR1022461/ERR1022461_1.fastq.gz;ftp.sra.ebi.ac.uk/vol1/fastq/ERR102/001/ERR1022461/ERR1022461_2.fastq.gz
Alistipes_onderdonkii_ERR1203947	N/A	0	Alistipes onderdonkii	Alistipes onderdonkii	Alistipes	Rikenellaceae	Bacteroidales	Bacteroidia	Bacteroidetes	Bacteria	Human	328813		GCF_000273215.1			PMID:30718869	Forster et al. resource	0	0	0							Gram-	Obligate anaerobe	0	0	0	0	0							ftp.sra.ebi.ac.uk/vol1/fastq/ERR120/007/ERR1203947/ERR1203947_1.fastq.gz;ftp.sra.ebi.ac.uk/vol1/fastq/ERR120/007/ERR1203947/ERR1203947_2.fastq.gz
Alistipes_onderdonkii_ERR1204041	N/A	0	Alistipes onderdonkii	Alistipes onderdonkii	Alistipes	Rikenellaceae	Bacteroidales	Bacteroidia	Bacteroidetes	Bacteria	Human	328813					PMID:30718869	Forster et al. resource	0	0	0							Gram-	Obligate anaerobe	0	0	0	0	0							ftp.sra.ebi.ac.uk/vol1/fastq/ERR120/001/ERR1204041/ERR1204041_1.fastq.gz;ftp.sra.ebi.ac.uk/vol1/fastq/ERR120/001/ERR1204041/ERR1204041_2.fastq.gz
Alistipes_onderdonkii_ERR2221102	N/A	0	Alistipes onderdonkii	Alistipes onderdonkii	Alistipes	Rikenellaceae	Bacteroidales	Bacteroidia	Bacteroidetes	Bacteria	Human	328813					PMID:30718869	Forster et al. resource	0	0	0							Gram-	Obligate anaerobe	0	0	0	0	0							ftp.sra.ebi.ac.uk/vol1/fastq/ERR222/002/ERR2221102/ERR2221102_1.fastq.gz;ftp.sra.ebi.ac.uk/vol1/fastq/ERR222/002/ERR2221102/ERR2221102_2.fastq.gz
Alistipes_onderdonkii_ERR2230089	N/A	0	Alistipes onderdonkii	Alistipes onderdonkii	Alistipes	Rikenellaceae	Bacteroidales	Bacteroidia	Bacteroidetes	Bacteria	Human	328813					PMID:30718869	Forster et al. resource	0	0	0							Gram-	Obligate anaerobe	0	0	0	0	0							ftp.sra.ebi.ac.uk/vol1/fastq/ERR223/009/ERR2230089/ERR2230089_1.fastq.gz;ftp.sra.ebi.ac.uk/vol1/fastq/ERR223/009/ERR2230089/ERR2230089_2.fastq.gz
Alistipes_onderdonkii_ERR2230093	N/A	0	Alistipes onderdonkii	Alistipes onderdonkii	Alistipes	Rikenellaceae	Bacteroidales	Bacteroidia	Bacteroidetes	Bacteria	Human	328813		GCF_000413395.1			PMID:30718869	Forster et al. resource	0	0	0							Gram-	Obligate anaerobe	0	0	0	0	0							ftp.sra.ebi.ac.uk/vol1/fastq/ERR223/003/ERR2230093/ERR2230093_1.fastq.gz;ftp.sra.ebi.ac.uk/vol1/fastq/ERR223/003/ERR2230093/ERR2230093_2.fastq.gz
Alistipes_provencensis_DSM_102308	N/A	0	Alistipes provencensis DSM 102308	Alistipes provencensis	Alistipes	Rikenellaceae	Bacteroidales	Bacteroidia	Bacteroidetes	Bacteria	Human	1816676		GCF_900083545.1	GCF_900083545.1		PMID:30745586	Literature research										Gram-													ftp://ftp.ncbi.nlm.nih.gov/genomes/all/GCF/900/083/545/GCF_900083545.1_PRJEB13794
Alistipes_putredinis_DSM_17216	Alistipes putredinis DSM 17216 (445970.5)	2	Alistipes putredinis DSM 17216	Alistipes putredinis	Alistipes	Rikenellaceae	Bacteroidales	Bacteroidia	Bacteroidetes	Bacteria	Human	445970	445970		GCF_000154465.1	641736205	PMID:20203603; PMID:24861948	AGORA 1.03	0	0		Yes		Host-associated	Human	Large intestine	Digestive system	Gram-	Obligate anaerobe		0	Nonmotile		0	2549878	2799	1358268	53	2742	97.96	ftp://ftp.ncbi.nlm.nih.gov/genomes/all/GCF/000/154/465/GCF_000154465.1_ASM15446v1
Alistipes_senegalensis_JC50	Alistipes sp. JC50 (1033732.3)	1	Alistipes senegalensis JC50	Alistipes senegalensis	Alistipes	Rikenellaceae	Bacteroidales	Bacteroidia	Bacteroidetes	Bacteria	Mouse	1033732	1.03373e+06		GCF_000312145.1	2547132124	Personal communication, Dr. Jan Krumsiek	Personal communication	0	0		Yes	0	Host-associated	Human	Large intestine	Digestive system	Gram-	Obligate anaerobe			Nonmotile			3985109	3212	2327189	58	3156	98.26	ftp://ftp.ncbi.nlm.nih.gov/genomes/all/GCF/000/312/145/GCF_000312145.1_ASM31214v1
Alistipes_shahii_ERR2221103	N/A	0	Alistipes shahii	Alistipes shahii	Alistipes	Rikenellaceae	Bacteroidales	Bacteroidia	Bacteroidetes	Bacteria	Human	328814					PMID:30718869	Forster et al. resource	0	0	0							Gram-	Obligate anaerobe	0	0	0	0	0							ftp.sra.ebi.ac.uk/vol1/fastq/ERR222/003/ERR2221103/ERR2221103_1.fastq.gz;ftp.sra.ebi.ac.uk/vol1/fastq/ERR222/003/ERR2221103/ERR2221103_2.fastq.gz
Alistipes_shahii_ERR2221307	N/A	0	Alistipes shahii	Alistipes shahii	Alistipes	Rikenellaceae	Bacteroidales	Bacteroidia	Bacteroidetes	Bacteria	Human	328814					PMID:30718869	Forster et al. resource	0	0	0							Gram-	Obligate anaerobe	0	0	0	0	0							ftp.sra.ebi.ac.uk/vol1/fastq/ERR222/007/ERR2221307/ERR2221307_1.fastq.gz;ftp.sra.ebi.ac.uk/vol1/fastq/ERR222/007/ERR2221307/ERR2221307_2.fastq.gz
Alistipes_shahii_ERR2221376	N/A	0	Alistipes shahii	Alistipes shahii	Alistipes	Rikenellaceae	Bacteroidales	Bacteroidia	Bacteroidetes	Bacteria	Human	328814					PMID:30718869	Forster et al. resource	0	0	0							Gram-	Obligate anaerobe	0	0	0	0	0							ftp.sra.ebi.ac.uk/vol1/fastq/ERR222/006/ERR2221376/ERR2221376_1.fastq.gz;ftp.sra.ebi.ac.uk/vol1/fastq/ERR222/006/ERR2221376/ERR2221376_2.fastq.gz
Alistipes_shahii_WAL_8301	Alistipes shahii WAL 8301 (717959.3)	2	Alistipes shahii WAL 8301	Alistipes shahii	Alistipes	Rikenellaceae	Bacteroidales	Bacteroidia	Bacteroidetes	Bacteria	Human	717959	717959		GCF_000210575.1	650377904	PMID:20203603; PMID:24861948	AGORA 1.03	0	0		Yes	0	Host-associated	Human	Unclassified	Digestive system	Gram-	Obligate anaerobe		0	Nonmotile			3763317	2616	2100660	58	2563	97.97	ftp://ftp.ncbi.nlm.nih.gov/genomes/all/GCF/000/210/575/GCF_000210575.1_ASM21057v1
Alistipes_sp_AL_1	N/A	0	Alistipes sp. AL-1	Alistipes sp. AL-1	Alistipes	Rikenellaceae	Bacteroidales	Bacteroidia	Bacteroidetes	Bacteria	Human	1499682		GCF_000821285.2	GCF_000751455.1	2846391800	PMID:31275260	Literature research	0	0	0	Yes	0	0	0	0	0	Gram-	Obligate anaerobe	0	0	0	0	0	3613623	3023	2106635	58	2959	97.88	ftp://ftp.ncbi.nlm.nih.gov/genomes/all/GCF/000/751/455/GCF_000751455.1_Alistipes_jeddahmassiliense
Alistipes_sp_cv1_ERR1022444	N/A	0	Alistipes	Alistipes sp. cv1 ERR1022444	Alistipes	Rikenellaceae	Bacteroidales	Bacteroidia	Bacteroidetes	Bacteria	Human	239759					PMID:30718869	Forster et al. resource	0	0	0							Gram-	Obligate anaerobe	0	0	0	0	0							ftp.sra.ebi.ac.uk/vol1/fastq/ERR102/004/ERR1022444/ERR1022444_1.fastq.gz;ftp.sra.ebi.ac.uk/vol1/fastq/ERR102/004/ERR1022444/ERR1022444_2.fastq.gz
Alistipes_sp_HGB5	Alistipes sp. HGB5 (908612.3)	1	Alistipes sp. HGB5	Alistipes sp. HGB5	Alistipes	Rikenellaceae	Bacteroidales	Bacteroidia	Bacteroidetes	Bacteria	Human	908612	908612		GCF_000183485.2	2512047053	PMID:31275260	Literature research	0	0		Yes	0	Host-associated	Human	Unclassified	Unclassified	Gram-	Obligate anaerobe		0	Nonmotile		0	3464615	3008	1992936	58	2955	98.24	ftp://ftp.ncbi.nlm.nih.gov/genomes/all/GCF/000/183/485/GCF_000183485.2_ASM18348v1
Alistipes_timonensis_ERR2221390	N/A	0	Alistipes timonensis	Alistipes timonensis	Alistipes	Rikenellaceae	Bacteroidales	Bacteroidia	Bacteroidetes	Bacteria	Human	1465754					PMID:30718869	Forster et al. resource	0	0	0							Gram-	Obligate anaerobe	0	0	0	0	0							ftp.sra.ebi.ac.uk/vol1/fastq/ERR222/000/ERR2221390/ERR2221390_1.fastq.gz;ftp.sra.ebi.ac.uk/vol1/fastq/ERR222/000/ERR2221390/ERR2221390_2.fastq.gz
Alistipes_timonensis_JC136	N/A	0	Alistipes timonensis JC136	Alistipes timonensis	Alistipes	Rikenellaceae	Bacteroidales	Bacteroidia	Bacteroidetes	Bacteria	Human	1033731		NZ_FNRI01000021	GCF_000285455.1	2547132133	PMID:31275260	Literature research	0	0	0	Yes	0	Host-associated	Human	Large intestine	Digestive system	Gram-	Obligate anaerobe		0	Nonmotile	0	0	3489612	2772	2053514	59	2717	98.02	ftp://ftp.ncbi.nlm.nih.gov/genomes/all/GCF/000/285/455/GCF_000285455.1_ASM28545v1
Alkalibaculum_bacchi_DSM_22112_Ga0244545_101	N/A	0	Alkalibaculum bacchi	Alkalibaculum bacchi	Alkalibaculum	Eubacteriaceae	Eubacteriales	Clostridia	Firmicutes	Bacteria	Human	645887		GCF_003317055.1	GCF_003317055.1	2770939553	https://www.biorxiv.org/content/10.1101/691030v1	Literature research	0	0	0	Yes	0	Environmental	Terrestrial	Unclassified	Soil	Gram+	Anaerobe		0	0	0	0	3098941	2947	1074836	35	2859	97.01	ftp://ftp.ncbi.nlm.nih.gov/genomes/all/GCF/003/317/055/GCF_003317055.1_ASM331705v1
Alkaliphilus_transvaalensis_ATCC_700919	N/A	0	Alkaliphilus transvaalensis ATCC 700919	Alkaliphilus transvaalensis	Alkaliphilus	Clostridiaceae	Eubacteriales	Clostridia	Firmicutes	Bacteria	Mouse	1408422			GCF_000621485.1	2558309003	Personal communication, Dr. Jan Krumsiek	Personal communication	0	0	0	Yes	0	Engineered	Wastewater	Mine water	Industrial wastewater	Gram+	0		0	0	0	0	4024838	3800	1366246	34	3729	98.13	ftp://ftp.ncbi.nlm.nih.gov/genomes/all/GCF/000/621/485/GCF_000621485.1_ASM62148v1
Allobaculum_stercoricanis_DSM_13633	Allobaculum stercoricanis DSM 13633 (1050201.3)	1	Allobaculum stercoricanis DSM 13633	Allobaculum stercoricanis	Allobaculum	Erysipelotrichaceae	Erysipelotrichales	Erysipelotrichia	Firmicutes	Bacteria	Mouse	1050201	1.0502e+06		GCF_000384195.1	2516493028	Personal communication, Dr. Jan Krumsiek	Personal communication	0	0		Yes	0	Host-associated	Mammals	Large intestine	Digestive system	Gram+	Anaerobe		0	0			2052877	1853	776526	38	1748	94.33	ftp://ftp.ncbi.nlm.nih.gov/genomes/all/GCF/000/384/195/GCF_000384195.1_ASM38419v1
Alloiococcus_otitis_ATCC_51267	Alloiococcus otitis ATCC 51267 (883081.3)	1	Alloiococcus otitis ATCC 51267	Alloiococcus otitis	Alloiococcus	Carnobacteriaceae	Lactobacillales	Bacilli	Firmicutes	Bacteria	Human	883081	883081		GCF_000315445.1	2537561904	https://www.biorxiv.org/content/10.1101/691030v1	Literature research	0	0	0	Yes	0	Host-associated	Human	Unclassified	Skin	Gram+	0		0	0		0	1784056	1691	795717	45	1630	96.39	ftp://ftp.ncbi.nlm.nih.gov/genomes/all/GCF/000/315/445/GCF_000315445.1_Allo_otit_ATCC_51267_V1
Alloprevotella_rava_F0323	N/A	0	Alloprevotella rava F0323	Alloprevotella rava	Alloprevotella	Prevotellaceae	Bacteroidales	Bacteroidia	Bacteroidetes	Bacteria	Human	679199			GCF_000234115.1	2513237313	PMID:31171880	Literature research	0	0		Yes	0	Host-associated	Human	Oral	Digestive system	Gram-	Anaerobe		0	Nonmotile		0	2588570	2075	1177557	45	2012	96.96	ftp://ftp.ncbi.nlm.nih.gov/genomes/all/GCF/000/234/115/GCF_000234115.1_Prevotella_sp_F0323_V1
Alloprevotella_tannerae_ATCC_51259	N/A	0	Alloprevotella tannerae ATCC 51259	Alloprevotella tannerae	Alloprevotella	Prevotellaceae	Bacteroidales	Bacteroidia	Bacteroidetes	Bacteria	Human	626522			GCF_000159995.1	645951840	PMID:20203603; PMID:24861948	AGORA 1.03	0	0		Yes		Host-associated	Animal	Unclassified	Digestive system	Gram-	Anaerobe		0	Nonmotile			2582919	2864	1202556	47	2811	98.15	ftp://ftp.ncbi.nlm.nih.gov/genomes/all/GCF/000/159/995/GCF_000159995.1_ASM15999v1
Alloscardovia_omnicolens_1036_GVAG_103_587_17548_30_31	N/A	0	Alloscardovia omnicolens	Alloscardovia omnicolens	Alloscardovia	Bifidobacteriaceae	Bifidobacteriales	Actinomycetia	Actinobacteria	Bacteria	Human	419015		GCF_001053655.1	GCF_001053655.1	2773857950	PMID:31171880	Literature research	0	0	0	Yes	0	Host-associated	Human	Unclassified	Respiratory system	Gram+	Anaerobe	0	0	Nonmotile	0	0	1720293	1497	804934	47	1440	96.19	ftp://ftp.ncbi.nlm.nih.gov/genomes/all/GCF/001/053/655/GCF_001053655.1_ASM105365v1
Alloscardovia_omnicolens_DSM_21503	N/A	0	Alloscardovia omnicolens DSM 21503	Alloscardovia omnicolens	Alloscardovia	Bifidobacteriaceae	Bifidobacteriales	Actinomycetia	Actinobacteria	Bacteria	Human	1120979		GCF_000420505.1	GCF_000420505.1	2523533599	PMID:31171880	Literature research	0	0	0	Yes	0	Host-associated	Human	Oral	Digestive system	Gram+	Anaerobe		0	Nonmotile	0	0	1847146	1627	861693	47	1567	96.31	ftp://ftp.ncbi.nlm.nih.gov/genomes/all/GCF/000/420/505/GCF_000420505.1_ASM42050v1
Alloscardovia_omnicolens_F0580	N/A	0	Alloscardovia omnicolens F0580	Alloscardovia omnicolens	Alloscardovia	Bifidobacteriaceae	Bifidobacteriales	Actinomycetia	Actinobacteria	Bacteria	Human	1321816		GCF_000466365.1	GCF_000466365.1	2541047096	PMID:31171880	Literature research	0	0		Yes	0	Host-associated	Human	Oral	Digestive system	Gram+	Anaerobe		0	Nonmotile			1789070	1699	834369	47	1649	97.06	ftp://ftp.ncbi.nlm.nih.gov/genomes/all/GCF/000/466/365/GCF_000466365.1_ASM46636v1
Amazonia_massiliensis_MS4	N/A	0	bacterium MS4	bacterium MS4	unclassified Bacteria	unclassified Bacteria	unclassified Bacteria	unclassified Bacteria	unclassified Bacteria	Bacteria	Human	1120746			GCF_000752215.1		PMID:25567229	Literature research																							ftp://ftp.ncbi.nlm.nih.gov/genomes/all/GCF/000/752/215/GCF_000752215.1_Amazonia_massiliensis
Aminivibrio_pyruvatiphilus_DSM_25964	N/A	0	Aminivibrio pyruvatiphilus	Aminivibrio pyruvatiphilus	Aminivibrio	Synergistaceae	Synergistales	Synergistia	Synergistetes	Bacteria	Human	1005740		GCF_004366815.1	GCF_004366815.1	2756170234	https://www.biorxiv.org/content/10.1101/691030v1	Literature research	0	0	0	Yes	0	Environmental	Terrestrial	Unclassified	Soil	Gram-	Anaerobe	0	0	0	0	0	3347494	3061	1996312	60	3005	98.17	ftp://ftp.ncbi.nlm.nih.gov/genomes/all/GCF/004/366/815/GCF_004366815.1_ASM436681v1
Anaerobacillus_macyae_DSM_16346	N/A	0	Alkalihalobacillus macyae	Anaerobacillus macyae	Alkalihalobacillus	Bacillaceae	Bacillales	Bacilli	Firmicutes	Bacteria	Human	157733		GCF_001039475.1	GCF_001039475.1	2630968384	https://www.biorxiv.org/content/10.1101/691030v1	Literature research	0	0	0	Yes	0	0	0	0	0	Gram+	Obligate anaerobe	0	0	0	0	0	4256776	4341	1696045	40	4234	97.54	ftp://ftp.ncbi.nlm.nih.gov/genomes/all/GCF/001/039/475/GCF_001039475.1_ASM103947v1
Anaerobaculum_hydrogeniformans_OS1_ATCC_BAA_1850	Anaerobaculum hydrogeniformans ATCC BAA-1850 (592015.5)	2	Acetomicrobium hydrogeniformans	Anaerobaculum hydrogeniformans	Acetomicrobium	Synergistaceae	Synergistales	Synergistia	Synergistetes	Bacteria	Human	649746	592016		GCF_000160455.2		PMID:20203603; PMID:24861948	AGORA 1.03	0	0	0							Gram-	Anaerobe	0	0	0	0	0							ftp://ftp.ncbi.nlm.nih.gov/genomes/all/GCF/000/160/455/GCF_000160455.2_ASM16045v2
Anaerobiospirillum_succiniciproducens_DSM_640001	N/A	0	Anaerobiospirillum succiniciproducens DSM 6400	Anaerobiospirillum succiniciproducens	Anaerobiospirillum	Succinivibrionaceae	Aeromonadales	Gammaproteobacteria	Proteobacteria	Bacteria	Human	1120988			GCF_000482845.1	2528768184	PMID:20203603; PMID:24861948	AGORA 1.03	0	0		Yes	0	Host-associated	Animal	Unclassified	Respiratory system	Gram-	Anaerobe			Motile			3806682	2345	1655154	44	2267	96.67	ftp://ftp.ncbi.nlm.nih.gov/genomes/all/GCF/000/482/845/GCF_000482845.1_ASM48284v1
Anaerococcus_hydrogenalis_ACS_025_V_Sch4	Anaerococcus hydrogenalis ACS-025-V-Sch4 (879306.3)	1	Anaerococcus hydrogenalis ACS-025-V-Sch4	Anaerococcus hydrogenalis	Anaerococcus	Peptoniphilaceae	Tissierellales	Tissierellia	Firmicutes	Bacteria	Human	879306	879306		GCF_000191745.1	651324009	Strains of species found in the human gut (PMID:24861948) present in KBase	Initial strain selection	0	0		Yes	0	Host-associated	Human	Vagina	Reproductive system	Gram+	Anaerobe		0	Nonmotile			1981530	2017	591002	30	1964	97.37	ftp://ftp.ncbi.nlm.nih.gov/genomes/all/GCF/000/191/745/GCF_000191745.1_ASM19174v1
Anaerococcus_hydrogenalis_DSM_7454	Anaerococcus hydrogenalis DSM 7454 (561177.4)	1	Anaerococcus hydrogenalis DSM 7454	Anaerococcus hydrogenalis	Anaerococcus	Peptoniphilaceae	Tissierellales	Tissierellia	Firmicutes	Bacteria	Human	561177	561177	GCF_000191745.1	GCF_000173355.1	642979323	PMID:20203603; PMID:24861948	AGORA 1.03	0	0		Yes	0	Host-associated	Human	Large intestine	Digestive system	Gram+	Anaerobe		0	Nonmotile		0	1889366	2123	559972	30	2069	97.46	ftp://ftp.ncbi.nlm.nih.gov/genomes/all/GCF/000/173/355/GCF_000173355.1_ASM17335v1
Anaerococcus_jeddahensis_DSM_100537	N/A	0	Anaerococcus jeddahensis DSM 100537	Anaerococcus jeddahensis	Anaerococcus	Peptoniphilaceae	Tissierellales	Tissierellia	Firmicutes	Bacteria	Human	1673719		GCF_001182725.1	GCF_001182725.1		PMID:30745586	Literature research										Gram+													ftp://ftp.ncbi.nlm.nih.gov/genomes/all/GCF/001/182/725/GCF_001182725.1_Anaerococcus_jeddahense
Anaerococcus_lactolyticus_ATCC_51172	Anaerococcus lactolyticus ATCC 51172 (525254.4)	1	Anaerococcus lactolyticus ATCC 51172	Anaerococcus lactolyticus	Anaerococcus	Peptoniphilaceae	Tissierellales	Tissierellia	Firmicutes	Bacteria	Human	525254	525254		GCF_000156575.1	643886145	PMID:31171880	Literature research	0	0		Yes	0	Host-associated	Human	Vagina	Reproductive system	Gram+	Anaerobe		0	Nonmotile			2177754	2303	760826	35	2253	97.83	ftp://ftp.ncbi.nlm.nih.gov/genomes/all/GCF/000/156/575/GCF_000156575.1_ASM15657v1
Anaerococcus_lactolyticus_S7_1_13	N/A	0	Anaerococcus lactolyticus S7-1-13	Anaerococcus lactolyticus	Anaerococcus	Peptoniphilaceae	Tissierellales	Tissierellia	Firmicutes	Bacteria	Human	1284686			GCF_000758765.1	2600255105	PMID:31171880	Literature research	0	0	0	Yes	0	Host-associated	Animal	Unclassified	Reproductive system	Gram+	Anaerobe		0	0			1936866	1853	673828	35	1793	96.76	ftp://ftp.ncbi.nlm.nih.gov/genomes/all/GCF/000/758/765/GCF_000758765.1_04_NF40_HMP1630v01
Anaerococcus_obesiensis_ph10	N/A	0	Anaerococcus obesiensis ph10	Anaerococcus obesiensis	Anaerococcus	Peptoniphilaceae	Tissierellales	Tissierellia	Firmicutes	Bacteria	Human	1118056		GCF_000311745.1	GCF_000311745.1	2548876840	PMID:31171880	Literature research	0	0	0	Yes	0	Host-associated	Human	Large intestine	Digestive system	Gram+	0	0	0	0	0	0	2015695	2055	588350	29	1999	97.27	ftp://ftp.ncbi.nlm.nih.gov/genomes/all/GCF/000/311/745/GCF_000311745.1_ASM31174v1
Anaerococcus_prevotii_ACS_065_V_Col13	Anaerococcus prevotii ACS-065-V-Col13 (879305.3)	2	Anaerococcus prevotii ACS-065-V-Col13	Anaerococcus prevotii	Anaerococcus	Peptoniphilaceae	Tissierellales	Tissierellia	Firmicutes	Bacteria	Human	879305	879305		GCF_000191725.1	2529292727	Strains of species found in the human gut (PMID:24861948) present in PubSEED	Initial strain selection	0	0		Yes	0	Host-associated	Human	Vagina	Reproductive system	Gram+	Anaerobe		0	Nonmotile			1697099	1688	559377	33	1635	96.86	ftp://ftp.ncbi.nlm.nih.gov/genomes/all/GCF/000/191/725/GCF_000191725.1_ASM19172v2
Anaerococcus_prevotii_DSM_20548	Anaerococcus prevotii DSM 20548 (525919.6)	2	Anaerococcus prevotii DSM 20548	Anaerococcus prevotii	Anaerococcus	Peptoniphilaceae	Tissierellales	Tissierellia	Firmicutes	Bacteria	Human	525919	525920	GCF_000191725.1	GCF_000024105.1	644736326	PMID:20203603; PMID:24861948	AGORA 1.03	0	0		Yes		Host-associated	Human	Unclassified	Unclassified	Gram+	Anaerobe		0	Nonmotile			1998633	1913	712291	36	1852	96.81	ftp://ftp.ncbi.nlm.nih.gov/genomes/all/GCF/000/024/105/GCF_000024105.1_ASM2410v1
Anaerococcus_rubeinfantis_DSM_101186	N/A	0	Anaerococcus rubeinfantis DSM 101186	Anaerococcus rubeinfantis	Anaerococcus	Peptoniphilaceae	Tissierellales	Tissierellia	Firmicutes	Bacteria	Human	1720199		GCF_001487145.1	GCF_001487145.1		PMID:30745586	Literature research										Gram+													ftp.ncbi.nlm.nih.gov/genomes/all/GCF/001/487/145/GCF_001487145.1_Anaerococcus_rubiinfantis
Anaerococcus_senegalensis_JC48	N/A	0	Anaerococcus senegalensis JC48	Anaerococcus senegalensis	Anaerococcus	Peptoniphilaceae	Tissierellales	Tissierellia	Firmicutes	Bacteria	Human	1033733		GCF_000321005.1	GCF_000321005.1	2547132134	https://www.biorxiv.org/content/10.1101/691030v1	Literature research	0	0		Yes	0	Host-associated	Human	Large intestine	Digestive system	Gram+	Anaerobe		0	Nonmotile			1780308	1798	505407	28	1734	96.44	ftp://ftp.ncbi.nlm.nih.gov/genomes/all/GCF/000/321/005/GCF_000321005.1_ASM32100v2
Anaerococcus_tetradius_ATCC_35098	Anaerococcus tetradius ATCC 35098 (525255.3)	1	Anaerococcus tetradius ATCC 35098	Anaerococcus tetradius	Anaerococcus	Peptoniphilaceae	Tissierellales	Tissierellia	Firmicutes	Bacteria	Human	525255	525255		GCF_000159095.1	643886055	PMID:31171880	Literature research	0	0		Yes	0	Host-associated	Human	Vagina	Reproductive system	Gram+	Anaerobe		0	Nonmotile			2103625	2133	718397	34	2079	97.47	ftp://ftp.ncbi.nlm.nih.gov/genomes/all/GCF/000/159/095/GCF_000159095.1_ASM15909v1
Anaerococcus_tetradius_MJR8151	N/A	0	Anaerococcus tetradius	Anaerococcus tetradius	Anaerococcus	Peptoniphilaceae	Tissierellales	Tissierellia	Firmicutes	Bacteria	Human	33036			GCF_001546165.1	2838834521	PMID:31171880	Literature research	0	0	0	Yes	0	Host-associated	Human	Unclassified	Unclassified	Gram+	Anaerobe	0	0	0	0	0	2015538	1945	692509	34	1881	96.71	ftp://ftp.ncbi.nlm.nih.gov/genomes/all/GCF/001/546/165/GCF_001546165.1_ASM154616v1
Anaerococcus_vaginalis_ATCC_51170	Anaerococcus vaginalis ATCC 51170 (655811.4)	2	Anaerococcus vaginalis ATCC 51170	Anaerococcus vaginalis	Anaerococcus	Peptoniphilaceae	Tissierellales	Tissierellia	Firmicutes	Bacteria	Human	655811	655811	GCF_000024105.1	GCF_000163295.1	645058761	PMID:20203603; PMID:24861948	AGORA 1.03	0	0		Yes	0	Environmental	Air	Unclassified	Unclassified	Gram+	Anaerobe		0	Nonmotile	0	0	1875286	1814	541466	29	1764	97.24	ftp://ftp.ncbi.nlm.nih.gov/genomes/all/GCF/000/163/295/GCF_000163295.1_ASM16329v1
Anaerofustis_stercorihominis_DSM_17244	Anaerofustis stercorihominis DSM 17244 (445971.6)	2	Anaerofustis stercorihominis DSM 17244	Anaerofustis stercorihominis	Anaerofustis	Eubacteriaceae	Eubacteriales	Clostridia	Firmicutes	Bacteria	Human	445971	445972		GCF_000154825.1	641736193	PMID:20203603; PMID:24861948	AGORA 1.03	0	0		Yes	0	Host-associated	Human	Large intestine	Digestive system	Gram+	Anaerobe		0	0		0	2284603	2381	761765	33	2331	97.9	ftp://ftp.ncbi.nlm.nih.gov/genomes/all/GCF/000/154/825/GCF_000154825.1_ASM15482v1
Anaeroglobus_geminatus_F0357	Anaeroglobus geminatus F0357 (861450.3)	1	Anaeroglobus geminatus F0357	Anaeroglobus geminatus	Anaeroglobus	Veillonellaceae	Veillonellales	Negativicutes	Firmicutes	Bacteria	Human	861450	861450		GCF_000239275.1	2513237300	PMID:31171880	Literature research	0	0		Yes	0	Host-associated	Human	Oral	Digestive system	Gram-	Anaerobe		0	Nonmotile		0	1794202	2198	879309	49	2148	97.73	ftp://ftp.ncbi.nlm.nih.gov/genomes/all/GCF/000/239/275/GCF_000239275.1_ASM23927v1
Anaeroplasma_bactoclasticum_ATCC_27112	N/A	0	Anaeroplasma bactoclasticum	Anaeroplasma bactoclasticum	Anaeroplasma	Anaeroplasmataceae	Anaeroplasmatales	Mollicutes	Tenericutes	Bacteria	Human	2088		GCF_003550015.1	GCF_003550015.1	2588253517	https://www.biorxiv.org/content/10.1101/691030v1	Literature research	0	0	0	Yes	0	0	0	0	0	Gram-	0	0	0	0	0	0	2199979	2040	680828	31	1963	96.23	ftp://ftp.ncbi.nlm.nih.gov/genomes/all/GCF/003/550/015/GCF_003550015.1_ASM355001v1
Anaerosalibacter_bizertensis_Med78_601_WT_4W_RMD_3	N/A	0	Anaerosalibacter bizertensis	Anaerosalibacter bizertensis	Anaerosalibacter	Tissierellaceae	Tissierellales	Tissierellia	Firmicutes	Bacteria	Mouse	932217		GCF_009696605.1			PMID:27670113	Literature research										Gram+													https://www.ncbi.nlm.nih.gov/assembly/GCF_009696605.1/
Anaerosalibacter_massiliensis_ND1	N/A	0	Anaerosalibacter massiliensis	Anaerosalibacter massiliensis	Anaerosalibacter	Tissierellaceae	Tissierellales	Tissierellia	Firmicutes	Bacteria	Human	1347392			GCF_000751555.1	2617271274	PMID:25567229	Literature research	0	0	0	Yes	0	0	0	0	0	Gram+	0	0	0	0	0	0	3189543	3306	945804	30	3237	97.91	ftp://ftp.ncbi.nlm.nih.gov/genomes/all/GCF/000/751/555/GCF_000751555.1_Anaerosalibacter_massiliensis_ND1
Anaerosporobacter_mobilis_DSM_15930	N/A	0	Anaerosporobacter mobilis DSM 15930	Anaerosporobacter mobilis	Anaerosporobacter	Lachnospiraceae	Eubacteriales	Clostridia	Firmicutes	Bacteria	Human	1120996			GCF_900142955.1	2588253509	https://www.biorxiv.org/content/10.1101/691030v1	Literature research	0	0		Yes	0	Environmental	Terrestrial	Unclassified	Soil	Gram+	Anaerobe		0	Motile	0	0	5217774	4645	1822850	35	4551	97.98	ftp://ftp.ncbi.nlm.nih.gov/genomes/all/GCF/900/142/955/GCF_900142955.1_IMG-taxon_2588253509_annotated_assembly
Anaerostipes_caccae_DSM_14662	Anaerostipes caccae DSM 14662 (411490.6)	2	Anaerostipes caccae L1-92	Anaerostipes caccae	Anaerostipes	Lachnospiraceae	Eubacteriales	Clostridia	Firmicutes	Bacteria	Human	411490	411491		GCF_900624715.1	641736227	PMID:20203603; PMID:24861948	AGORA 1.03	0	0		Yes	0	Host-associated	Human	Large intestine	Digestive system	Gram+	Anaerobe		0	0		0	3605636	3845	1598255	44	3748	97.48	ftp://ftp.ncbi.nlm.nih.gov/genomes/all/GCF/900/624/715/GCF_900624715.1_81B4
Anaerostipes_caccae_ERR1203925	N/A	0	Anaerostipes caccae	Anaerostipes caccae	Anaerostipes	Lachnospiraceae	Eubacteriales	Clostridia	Firmicutes	Bacteria	Human	105841					PMID:30718869	Forster et al. resource	0	0	0							Gram+	Anaerobe	0	0	0	0	0							ftp.sra.ebi.ac.uk/vol1/fastq/ERR120/005/ERR1203925/ERR1203925_1.fastq.gz;ftp.sra.ebi.ac.uk/vol1/fastq/ERR120/005/ERR1203925/ERR1203925_2.fastq.gz
Anaerostipes_caccae_ERR171259	N/A	0	Anaerostipes caccae	Anaerostipes caccae	Anaerostipes	Lachnospiraceae	Eubacteriales	Clostridia	Firmicutes	Bacteria	Human	105841					PMID:30718869	Forster et al. resource	0	0	0							Gram+	Anaerobe	0	0	0	0	0							ftp.sra.ebi.ac.uk/vol1/fastq/ERR171/ERR171259/ERR171259_1.fastq.gz;ftp.sra.ebi.ac.uk/vol1/fastq/ERR171/ERR171259/ERR171259_2.fastq.gz
Anaerostipes_caccae_ERR2221104	N/A	0	Anaerostipes caccae	Anaerostipes caccae	Anaerostipes	Lachnospiraceae	Eubacteriales	Clostridia	Firmicutes	Bacteria	Human	105841					PMID:30718869	Forster et al. resource	0	0	0							Gram+	Anaerobe	0	0	0	0	0							ftp.sra.ebi.ac.uk/vol1/fastq/ERR222/004/ERR2221104/ERR2221104_1.fastq.gz;ftp.sra.ebi.ac.uk/vol1/fastq/ERR222/004/ERR2221104/ERR2221104_2.fastq.gz
Anaerostipes_caccae_ERR2221232	N/A	0	Anaerostipes caccae	Anaerostipes caccae	Anaerostipes	Lachnospiraceae	Eubacteriales	Clostridia	Firmicutes	Bacteria	Human	105841					PMID:30718869	Forster et al. resource	0	0	0							Gram+	Anaerobe	0	0	0	0	0							ftp.sra.ebi.ac.uk/vol1/fastq/ERR222/002/ERR2221232/ERR2221232_1.fastq.gz;ftp.sra.ebi.ac.uk/vol1/fastq/ERR222/002/ERR2221232/ERR2221232_2.fastq.gz
Anaerostipes_hadrus_DSM_3319	Anaerostipes hadrus DSM 3319 (649757.3)	2	Anaerostipes hadrus DSM 3319	Anaerostipes hadrus	Anaerostipes	Lachnospiraceae	Eubacteriales	Clostridia	Firmicutes	Bacteria	Human	649757	649757		GCF_000332875.2	2534681714	PMID:20203603; PMID:24861948	AGORA 1.03	0	0		Yes	0	Host-associated	Human	Large intestine	Digestive system	Gram+	Anaerobe		0	0		0	2776939	2845	1031953	37	2791	98.1	ftp://ftp.ncbi.nlm.nih.gov/genomes/all/GCF/000/332/875/GCF_000332875.2_ASM33287v2
Anaerostipes_hadrus_ERR1022288	N/A	0	Anaerostipes hadrus	Anaerostipes hadrus	Anaerostipes	Lachnospiraceae	Eubacteriales	Clostridia	Firmicutes	Bacteria	Human	649756		GCF_000403155.20			PMID:30718869	Forster et al. resource	0	0	0							Gram+	Anaerobe	0	0	0	0	0							ftp.sra.ebi.ac.uk/vol1/fastq/ERR102/008/ERR1022288/ERR1022288_1.fastq.gz;ftp.sra.ebi.ac.uk/vol1/fastq/ERR102/008/ERR1022288/ERR1022288_2.fastq.gz
Anaerostipes_hadrus_ERR1022326	N/A	0	Anaerostipes hadrus	Anaerostipes hadrus	Anaerostipes	Lachnospiraceae	Eubacteriales	Clostridia	Firmicutes	Bacteria	Human	649756					PMID:30718869	Forster et al. resource	0	0	0							Gram+	Anaerobe	0	0	0	0	0							ftp.sra.ebi.ac.uk/vol1/fastq/ERR102/006/ERR1022326/ERR1022326_1.fastq.gz;ftp.sra.ebi.ac.uk/vol1/fastq/ERR102/006/ERR1022326/ERR1022326_2.fastq.gz
Anaerostipes_hadrus_ERR1022376	N/A	0	Anaerostipes hadrus	Anaerostipes hadrus	Anaerostipes	Lachnospiraceae	Eubacteriales	Clostridia	Firmicutes	Bacteria	Human	649756					PMID:30718869	Forster et al. resource	0	0	0							Gram+	Anaerobe	0	0	0	0	0							ftp.sra.ebi.ac.uk/vol1/fastq/ERR102/006/ERR1022376/ERR1022376_1.fastq.gz;ftp.sra.ebi.ac.uk/vol1/fastq/ERR102/006/ERR1022376/ERR1022376_2.fastq.gz
Anaerostipes_hadrus_ERR1022422	N/A	0	Anaerostipes hadrus	Anaerostipes hadrus	Anaerostipes	Lachnospiraceae	Eubacteriales	Clostridia	Firmicutes	Bacteria	Human	649756					PMID:30718869	Forster et al. resource	0	0	0							Gram+	Anaerobe	0	0	0	0	0							ftp.sra.ebi.ac.uk/vol1/fastq/ERR102/002/ERR1022422/ERR1022422_1.fastq.gz;ftp.sra.ebi.ac.uk/vol1/fastq/ERR102/002/ERR1022422/ERR1022422_2.fastq.gz
Anaerostipes_hadrus_ERR1022423	N/A	0	Anaerostipes hadrus	Anaerostipes hadrus	Anaerostipes	Lachnospiraceae	Eubacteriales	Clostridia	Firmicutes	Bacteria	Human	649756					PMID:30718869	Forster et al. resource	0	0	0							Gram+	Anaerobe	0	0	0	0	0							ftp.sra.ebi.ac.uk/vol1/fastq/ERR102/003/ERR1022423/ERR1022423_1.fastq.gz;ftp.sra.ebi.ac.uk/vol1/fastq/ERR102/003/ERR1022423/ERR1022423_2.fastq.gz
Anaerostipes_hadrus_ERR1022473	N/A	0	Anaerostipes hadrus	Anaerostipes hadrus	Anaerostipes	Lachnospiraceae	Eubacteriales	Clostridia	Firmicutes	Bacteria	Human	649756					PMID:30718869	Forster et al. resource	0	0	0							Gram+	Anaerobe	0	0	0	0	0							ftp.sra.ebi.ac.uk/vol1/fastq/ERR102/003/ERR1022473/ERR1022473_1.fastq.gz;ftp.sra.ebi.ac.uk/vol1/fastq/ERR102/003/ERR1022473/ERR1022473_2.fastq.gz
Anaerostipes_hadrus_ERR2221197	N/A	0	Anaerostipes hadrus	Anaerostipes hadrus	Anaerostipes	Lachnospiraceae	Eubacteriales	Clostridia	Firmicutes	Bacteria	Human	649756					PMID:30718869	Forster et al. resource	0	0	0							Gram+	Anaerobe	0	0	0	0	0							ftp.sra.ebi.ac.uk/vol1/fastq/ERR222/007/ERR2221197/ERR2221197_1.fastq.gz;ftp.sra.ebi.ac.uk/vol1/fastq/ERR222/007/ERR2221197/ERR2221197_2.fastq.gz
Anaerostipes_hadrus_ERR2221199	N/A	0	Anaerostipes hadrus	Anaerostipes hadrus	Anaerostipes	Lachnospiraceae	Eubacteriales	Clostridia	Firmicutes	Bacteria	Human	649756		GCF_000011065.1			PMID:30718869	Forster et al. resource	0	0	0							Gram+	Anaerobe	0	0	0	0	0							ftp.sra.ebi.ac.uk/vol1/fastq/ERR222/009/ERR2221199/ERR2221199_1.fastq.gz;ftp.sra.ebi.ac.uk/vol1/fastq/ERR222/009/ERR2221199/ERR2221199_2.fastq.gz
Anaerostipes_nov_ERR2221209	N/A	0	Anaerostipes	Anaerostipes nov. ERR2221209	Anaerostipes	Lachnospiraceae	Eubacteriales	Clostridia	Firmicutes	Bacteria	Human	207244		NZ_CBVI010000001			PMID:30718869	Forster et al. resource	0	0	0							Gram+	Anaerobe	0	0	0	0	0							ftp.sra.ebi.ac.uk/vol1/fastq/ERR222/009/ERR2221209/ERR2221209_1.fastq.gz;ftp.sra.ebi.ac.uk/vol1/fastq/ERR222/009/ERR2221209/ERR2221209_2.fastq.gz
Anaerostipes_sp_3_2_56FAA	Anaerostipes sp. 3_2_56FAA (665937.3)	2	Anaerostipes	Anaerostipes sp. 3_2_56FAA	Anaerostipes	Lachnospiraceae	Eubacteriales	Clostridia	Firmicutes	Bacteria	Human	207244	665937		GCF_000185825.1		PMID:20203603; PMID:24861948	AGORA 1.03	0	0	0							Gram+	Anaerobe	0	0	0	0	0							ftp://ftp.ncbi.nlm.nih.gov/genomes/all/GCF/000/185/825/GCF_000185825.1_ASM18582v1
Anaerotignum_lactatifermentans_DSM_14214	N/A	0	Anaerotignum lactatifermentans DSM 14214	Anaerotignum lactatifermentans	Anaerotignum	Lachnospiraceae	Eubacteriales	Clostridia	Firmicutes	Bacteria	Mouse	1121323			GCF_900142265.1	2585428190	Personal communication, Dr. Jan Krumsiek	Personal communication	0	0		Yes	0	Host-associated	Birds	Unclassified	Digestive system	Gram+	Anaerobe		0	Nonmotile			3546077	3621	1603877	45	3532	97.54	ftp://ftp.ncbi.nlm.nih.gov/genomes/all/GCF/900/142/265/GCF_900142265.1_IMG-taxon_2585428190_annotated_assembly
Anaerotignum_propionicum_DSM_1682	N/A	0	Anaerotignum propionicum DSM 1682	Anaerotignum propionicum	Anaerotignum	Lachnospiraceae	Eubacteriales	Clostridia	Firmicutes	Bacteria	Mouse	991789			GCF_001561955.1	2582581271	Personal communication, Dr. Jan Krumsiek	Personal communication	0	0		Yes		Environmental	Aquatic	Intertidal zone	Marine	Gram+	Anaerobe		0	Motile	0	0	3076693	2976	1195022	39	2884	96.91	ftp://ftp.ncbi.nlm.nih.gov/genomes/all/GCF/001/561/955/GCF_001561955.1_ASM156195v1
Anaerotruncus_colihominis_DSM_17241	Anaerotruncus colihominis DSM 17241 (445972.6)	2	Anaerotruncus colihominis DSM 17241	Anaerotruncus colihominis	Anaerotruncus	Oscillospiraceae	Eubacteriales	Clostridia	Firmicutes	Bacteria	Human	445972	445973		GCF_000154565.1	641736271	PMID:20203603; PMID:24861948	AGORA 1.03	0	0		Yes	0	Host-associated	Human	Large intestine	Digestive system	Gram+	Anaerobe		0	Nonmotile		0	3718888	4506	2014830	54	4427	98.25	ftp://ftp.ncbi.nlm.nih.gov/genomes/all/GCF/000/154/565/GCF_000154565.1_ASM15456v1
Anaerotruncus_colihominis_ERR1022453	N/A	0	Anaerotruncus colihominis	Anaerotruncus colihominis	Anaerotruncus	Oscillospiraceae	Eubacteriales	Clostridia	Firmicutes	Bacteria	Human	169435		GCF_000403175.1			PMID:30718869	Forster et al. resource	0	0	0							Gram+	Anaerobe	0	0	0	0	0							ftp.sra.ebi.ac.uk/vol1/fastq/ERR102/003/ERR1022453/ERR1022453_1.fastq.gz;ftp.sra.ebi.ac.uk/vol1/fastq/ERR102/003/ERR1022453/ERR1022453_2.fastq.gz
Anaerotruncus_colihominis_ERR171260	N/A	0	Anaerotruncus colihominis	Anaerotruncus colihominis	Anaerotruncus	Oscillospiraceae	Eubacteriales	Clostridia	Firmicutes	Bacteria	Human	169435					PMID:30718869	Forster et al. resource	0	0	0							Gram+	Anaerobe	0	0	0	0	0							ftp.sra.ebi.ac.uk/vol1/fastq/ERR171/ERR171260/ERR171260_1.fastq.gz;ftp.sra.ebi.ac.uk/vol1/fastq/ERR171/ERR171260/ERR171260_2.fastq.gz
Anaerotruncus_colihominis_ERR2221105	N/A	0	Anaerotruncus colihominis	Anaerotruncus colihominis	Anaerotruncus	Oscillospiraceae	Eubacteriales	Clostridia	Firmicutes	Bacteria	Human	169435					PMID:30718869	Forster et al. resource	0	0	0							Gram+	Anaerobe	0	0	0	0	0							ftp.sra.ebi.ac.uk/vol1/fastq/ERR222/005/ERR2221105/ERR2221105_1.fastq.gz;ftp.sra.ebi.ac.uk/vol1/fastq/ERR222/005/ERR2221105/ERR2221105_2.fastq.gz
Anaerotruncus_nov_ERR2221396	N/A	0	Anaerotruncus	Anaerotruncus nov. ERR2221396	Anaerotruncus	Oscillospiraceae	Eubacteriales	Clostridia	Firmicutes	Bacteria	Human	244127					PMID:30718869	Forster et al. resource	0	0	0							Gram+	Anaerobe	0	0	0	0	0							ftp.sra.ebi.ac.uk/vol1/fastq/ERR222/006/ERR2221396/ERR2221396_1.fastq.gz;ftp.sra.ebi.ac.uk/vol1/fastq/ERR222/006/ERR2221396/ERR2221396_2.fastq.gz
Anaerotruncus_sp_G3_2012	Anaerotruncus sp. G3(2012) (1235835.3)	1	Anaerotruncus sp. G3(2012	Anaerotruncus sp. G3(2012)	Anaerotruncus	Oscillospiraceae	Eubacteriales	Clostridia	Firmicutes	Bacteria	Human	1235835	2012	GCF_000403395.2	GCF_000403395.2	2563367172	PMID:31275260	Literature research	0	0	0	Yes	0	Host-associated	Mammals	Unclassified	Unclassified	Gram+	Anaerobe	0	0	0	0	0	3513927	3519	1921190	55	3455	98.18	ftp://ftp.ncbi.nlm.nih.gov/genomes/all/GCF/000/403/395/GCF_000403395.2_Anae_bact_G3_V1
Anaerovorax_odorimutans_DSM_5092	N/A	0	Anaerovorax odorimutans DSM 5092	Anaerovorax odorimutans	Anaerovorax	Eubacteriales Family XIII. Incertae Sedis	Eubacteriales	Clostridia	Firmicutes	Bacteria	Mouse	1120998			GCF_000426305.1	2524614531	Personal communication, Dr. Jan Krumsiek	Personal communication	0	0		Yes	0	Environmental	Aquatic	Saline	Non-marine Saline and Alkaline	Gram+	Anaerobe		0	Motile	0	0	3265560	3015	1028561	32	2944	97.65	ftp://ftp.ncbi.nlm.nih.gov/genomes/all/GCF/000/426/305/GCF_000426305.1_ASM42630v1
Aneurinibacillus_aneurinilyticus_ATCC_12856	N/A	0	Aneurinibacillus aneurinilyticus ATCC 12856	Aneurinibacillus aneurinilyticus	Aneurinibacillus	Paenibacillaceae	Bacillales	Bacilli	Firmicutes	Bacteria	Human	649747			GCF_000466385.1	2563366762	PMID:20203603; PMID:24861948	AGORA 1.03	0	0	0	Yes	0	Host-associated	Human	Large intestine	Digestive system	Gram+	Obligate aerobe		0	0			5302959	6261	2293199	43	6214	99.25	ftp://ftp.ncbi.nlm.nih.gov/genomes/all/GCF/000/466/385/GCF_000466385.1_ASM46638v1
Arcanobacterium_haemolyticum_DSM_20595	Arcanobacterium haemolyticum DSM 20595 (644284.3)	2	Arcanobacterium haemolyticum DSM 20595	Arcanobacterium haemolyticum	Arcanobacterium	Actinomycetaceae	Actinomycetales	Actinomycetia	Actinobacteria	Bacteria	Human	644284	644284		GCF_000092365.1	646564505	PMID:20203603; PMID:24861948	AGORA 1.03	0	0		Yes		Host-associated	Human	Unclassified	Unclassified	Gram+	Facultative anaerobe		0	Nonmotile			1986154	1885	1055308	53	1821	96.6	ftp://ftp.ncbi.nlm.nih.gov/genomes/all/GCF/000/092/365/GCF_000092365.1_ASM9236v1
Arcobacter_butzleri_7h1h	Arcobacter butzleri 7h1h (1036172.3)	1	Aliarcobacter butzleri 7h1h	Aliarcobacter butzleri	Aliarcobacter	Arcobacteraceae	Campylobacterales	Epsilonproteobacteria	Proteobacteria	Bacteria	Human	1036172	1.03617e+06		GCF_000215345.2	2541046991	Strains of species found in the human gut (PMID:24861948) present in KBase	Initial strain selection	0	0		Yes	0	Host-associated	Mammals	Large intestine	Digestive system	Gram-	Aerobe		0	Motile			2253233	2268	609721	27	2198	96.91	ftp://ftp.ncbi.nlm.nih.gov/genomes/all/GCF/000/215/345/GCF_000215345.2_ASM21534v3
Arcobacter_butzleri_ED_1	Arcobacter butzleri ED-1 (944546.4)	2	Aliarcobacter butzleri ED-1	Aliarcobacter butzleri	Aliarcobacter	Arcobacteraceae	Campylobacterales	Epsilonproteobacteria	Proteobacteria	Bacteria	Human	944546	944546	GCF_000215345.2	GCF_000284355.1	2511231182	Strains of species found in the human gut (PMID:24861948) present in PubSEED	Initial strain selection	0	0		Yes	0	Engineered	Industrial production	Unclassified	Engineered product	Gram-	Aerobe		0	Motile	0	0	2256675	2226	610831	27	2158	96.95	ftp://ftp.ncbi.nlm.nih.gov/genomes/all/GCF/000/284/355/GCF_000284355.1_ASM28435v1
Arcobacter_butzleri_JV22	Arcobacter butzleri JV22 (888827.3)	2	Aliarcobacter butzleri JV22	Aliarcobacter butzleri	Aliarcobacter	Arcobacteraceae	Campylobacterales	Epsilonproteobacteria	Proteobacteria	Bacteria	Human	888827	888827	GCF_000284355.1	GCF_005886055.1	649989908	Strains of species found in the human gut (PMID:24861948) present in PubSEED	Initial strain selection	0	0		Yes		Host-associated	Animal	Unclassified	Digestive system	Gram-	Aerobe		0	Motile		0	2253392	2427	604747	27	2381	98.1	ftp://ftp.ncbi.nlm.nih.gov/genomes/all/GCF/005/886/055/GCF_005886055.1_ASM588605v1
Arcobacter_butzleri_RM4018	Arcobacter butzleri RM4018 (367737.6)	2	Aliarcobacter butzleri RM4018	Aliarcobacter butzleri	Aliarcobacter	Arcobacteraceae	Campylobacterales	Epsilonproteobacteria	Proteobacteria	Bacteria	Human	367737	367738		GCF_000014025.1	640753004	PMID:20203603; PMID:24861948	AGORA 1.03	0	0		Yes		Host-associated	Human	Unclassified	Unclassified	Gram-	Aerobe		0	Motile	0	0	2341251	2332	633195	27	2263	97.04	ftp://ftp.ncbi.nlm.nih.gov/genomes/all/GCF/000/014/025/GCF_000014025.1_ASM1402v1
Ardenticatena_maritima_110S	N/A	0	Ardenticatena maritima	Ardenticatena maritima	Ardenticatena	Ardenticatenaceae	Ardenticatenales	Ardenticatenia	Chloroflexi	Bacteria	Human	872965		GCF_001293545.1	GCF_001293545.1	2651869644	https://www.biorxiv.org/content/10.1101/691030v1	Literature research	0	0	0	Yes	0	0	0	0	0	Gram-	Facultative	0	0	0	0	0	3559695	3081	2120284	60	3026	98.21	ftp://ftp.ncbi.nlm.nih.gov/genomes/all/GCF/001/293/545/GCF_001293545.1_ASM129354v1
Arthrobacter_castelli_DSM_16402	N/A	0	Arthrobacter castelli DSM 16402	Arthrobacter castelli	Arthrobacter	Micrococcaceae	Micrococcales	Actinomycetia	Actinobacteria	Bacteria	Human	1121019		GCF_000014025.1	GCF_000430705.1	2524023227	PMID:20203603; PMID:24861948	AGORA 1.03	0	0		Yes	0	Environmental	Unclassified	Unclassified	Unclassified	Gram+	Obligate aerobe		0	Nonmotile	0	0	4585800	4516	2915644	64	4452	98.58	ftp://ftp.ncbi.nlm.nih.gov/genomes/all/GCF/000/430/705/GCF_000430705.1_ASM43070v1
Atopobium_minutum_10063974	Atopobium minutum 10063974 (997872.3)	2	Atopobium minutum 10063974	Atopobium minutum	Atopobium	Atopobiaceae	Coriobacteriales	Coriobacteriia	Actinobacteria	Bacteria	Human	997872	997872		GCF_000364325.1	2531839302	PMID:20203603; PMID:24861948	AGORA 1.03	0	0	0	Yes	0	Host-associated	Human	Unclassified	Unclassified	Gram+	Anaerobe		0	0	0	0	1706361	1590	835149	49	1539	96.79	ftp://ftp.ncbi.nlm.nih.gov/genomes/all/GCF/000/364/325/GCF_000364325.1_Atop_minu_V1
Atopobium_parvulum_DSM_20469	Atopobium parvulum DSM 20469 (521095.6)	2	Lancefieldella parvulum DSM 20469	Lancefieldella parvula	Lancefieldella	Atopobiaceae	Coriobacteriales	Coriobacteriia	Actinobacteria	Bacteria	Human	521095	521096		GCF_000024225.1	644736327	PMID:20203603; PMID:24861948	AGORA 1.03	0	0		Yes	0	Host-associated	Human	Oral	Digestive system	Gram+	Anaerobe		0	Nonmotile			1543805	1422	705312	46	1369	96.27	ftp://ftp.ncbi.nlm.nih.gov/genomes/all/GCF/000/024/225/GCF_000024225.1_ASM2422v1
Atopobium_rimae_ATCC_49626	Atopobium rimae ATCC 49626 (553184.4)	2	Lancefieldella rimae ATCC 49626	Lancefieldella rimae	Lancefieldella	Atopobiaceae	Coriobacteriales	Coriobacteriia	Actinobacteria	Bacteria	Human	553184	553184		GCF_000174015.1	643886019	PMID:20203603; PMID:24861948	AGORA 1.03	0	0		Yes		Host-associated	Human	Oral	Digestive system	Gram+	Anaerobe		0	Nonmotile		0	1626291	1596	801148	49	1548	96.99	ftp://ftp.ncbi.nlm.nih.gov/genomes/all/GCF/000/174/015/GCF_000174015.1_ASM17401v1
Atopobium_vaginae_CMW7778A	N/A	0	Fannyhessea vaginae	Atopobium vaginae	Fannyhessea	Actinomycetaceae	Actinomycetales	Actinomycetia	Actinobacteria	Bacteria	Human	82135			GCF_001562845.1		PMID:31171880	Literature research	0	0	0							Gram+	Anaerobe	0	0	0	0	0							ftp://ftp.ncbi.nlm.nih.gov/genomes/all/GCF/001/562/845/GCF_001562845.1_ASM156284v1
Atopobium_vaginae_DSM_15829	Atopobium vaginae DSM 15829 (525256.5)	1	Fannyhessea vaginae DSM 15829	Fannyhessea vaginae	Fannyhessea	Actinomycetaceae	Actinomycetales	Actinomycetia	Actinobacteria	Bacteria	Human	525256	525256		GCF_000159235.2	648276620	PMID:31171880	Literature research	0	0		Yes	0	Host-associated	Human	Vagina	Reproductive system	Gram+	Anaerobe		0	Nonmotile			1418601	1248	605182	43	1202	96.31	ftp://ftp.ncbi.nlm.nih.gov/genomes/all/GCF/000/159/235/GCF_000159235.2_ASM15923v2
Atopobium_vaginae_PB189_T1_4	Atopobium vaginae PB189-T1-4 (866774.4)	1	Fannyhessea vaginae PB189-T1-4	Fannyhessea vaginae	Fannyhessea	Actinomycetaceae	Actinomycetales	Actinomycetia	Actinobacteria	Bacteria	Human	866774	866774		GCF_000179715.1	648276621	PMID:31171880	Literature research	0	0		Yes	0	Host-associated	Human	Vagina	Reproductive system	Gram+	Anaerobe		0	0			1449613	1268	705990	49	1217	95.98	ftp://ftp.ncbi.nlm.nih.gov/genomes/all/GCF/000/179/715/GCF_000179715.1_ASM17971v1
Auritidibacter_ignavus_IMMIB_L_1656	N/A	0	Auritidibacter ignavus	Auritidibacter ignavus	Auritidibacter	Micrococcaceae	Micrococcales	Actinomycetia	Actinobacteria	Bacteria	Human	678932		GCF_003703835.1	GCF_003703835.1	2831686037	https://www.biorxiv.org/content/10.1101/691030v1	Literature research	0	0	0	Yes	0	Host-associated	Human	Unclassified	Unclassified	Gram+	0	0	0	0	0	0	2589795	2550	1536725	59	2478	97.18	ftp://ftp.ncbi.nlm.nih.gov/genomes/all/GCF/003/703/835/GCF_003703835.1_ASM370383v1
Bacillus_altitudinis_41KF2b	N/A	0	Bacillus altitudinis 41KF2b	Bacillus altitudinis	Bacillus	Bacillaceae	Bacillales	Bacilli	Firmicutes	Bacteria	Human	1178544			GCF_000691145.1	2576861487	PMID:20203603; PMID:24861948	AGORA 1.03	0	0	0	Yes	0	Environmental	Air	Unclassified	Unclassified	Gram+	Aerobe		0	Motile	0	0	3678935	3800	1518032	41	3745	98.55	ftp://ftp.ncbi.nlm.nih.gov/genomes/all/GCF/000/691/145/GCF_000691145.1_ASM69114v1
Bacillus_altitudinis_S_1	Bacillus pumilus S-1 (1076692.3)	2	Bacillus pumilus S-1	Bacillus pumilus	Bacillus	Bacillaceae	Bacillales	Bacilli	Firmicutes	Bacteria	Human	1076692	1.07669e+06	GCF_000172815.1	GCF_000225935.1	2548876763	Strains of species found in the human gut (PMID:24861948) present in PubSEED	Initial strain selection	0	0		Yes	0	0	0	0	0	Gram+	Aerobe		0	0	0	0	3692073	3869	1523333	41	3786	97.85	https://www.ncbi.nlm.nih.gov/assembly/GCF_000225935.1
Bacillus_amyloliquefaciens_DSM7	Bacillus amyloliquefaciens DSM7 (692420.6)	2	Bacillus amyloliquefaciens DSM 7 = ATCC 23350	Bacillus amyloliquefaciens	Bacillus	Bacillaceae	Bacillales	Bacilli	Firmicutes	Bacteria	Human	692420	692421		GCF_000196735.1	649633008	PMID:20203603; PMID:24861948	AGORA 1.03	0	0		Yes	0	Environmental	Terrestrial	Unclassified	Soil	Gram+	Obligate aerobe		0	Motile	0	0	3980199	4046	1834169	46	3922	96.94	ftp://ftp.ncbi.nlm.nih.gov/genomes/all/GCF/000/196/735/GCF_000196735.1_ASM19673v1
Bacillus_amyloliquefaciens_FZB42	Bacillus amyloliquefaciens FZB42 (326423.5)	2	Bacillus velezensis FZB42	Bacillus velezensis	Bacillus	Bacillaceae	Bacillales	Bacilli	Firmicutes	Bacteria	Human	326423	326424		GCF_000015785.1	651716769	Strains of species found in the human gut (PMID:24861948) present in PubSEED	Initial strain selection	0	0		Yes	0	Environmental	Terrestrial	Unclassified	Soil	Gram+	Aerobe		0	0	0	0	72494	14	36087	50	14	100	ftp://ftp.ncbi.nlm.nih.gov/genomes/all/GCF/000/015/785/GCF_000015785.1_ASM1578v1
Bacillus_amyloliquefaciens_LL3	Bacillus amyloliquefaciens LL3 (1001582.3)	1	Bacillus amyloliquefaciens LL3	Bacillus amyloliquefaciens	Bacillus	Bacillaceae	Bacillales	Bacilli	Firmicutes	Bacteria	Human	1001582	1.00158e+06	NC_017190	GCF_000204275.1	651053001	PMID:31275260	Literature research	0	0		Yes	0	Engineered	Food production	Unclassified	Unclassified	Gram+	Obligate aerobe		0	Motile	0	0	4001985	4322	1828869	46	4228	97.83	ftp://ftp.ncbi.nlm.nih.gov/genomes/all/GCF/000/204/275/GCF_000204275.1_ASM20427v1
Bacillus_amyloliquefaciens_subsp_amyloliquefaciens_DC_12	N/A	0	Bacillus amyloliquefaciens DC-12	Bacillus amyloliquefaciens	Bacillus	Bacillaceae	Bacillales	Bacilli	Firmicutes	Bacteria	Human	1198291			GCF_000330805.1	2551306124	PMID:20203603; PMID:24861948	AGORA 1.03	0	0	0	Yes	0	Engineered	Food production	Unclassified	Unclassified	Gram+	Obligate aerobe	0	0	0	0	0	4011743	4135	1848524	46	4026	97.36	ftp://ftp.ncbi.nlm.nih.gov/genomes/all/GCF/000/330/805/GCF_000330805.1_ASM33080v1
Bacillus_amyloliquefaciens_TA208	Bacillus amyloliquefaciens TA208 (999891.3)	1	Bacillus amyloliquefaciens TA208	Bacillus amyloliquefaciens	Bacillus	Bacillaceae	Bacillales	Bacilli	Firmicutes	Bacteria	Human	999891	999891	NC_017188	GCF_000195515.1	651053002	PMID:31275260	Literature research	0	0		Yes	0	0	0	0	0	Gram+	Obligate aerobe		0	Motile	0	0	3937511	4177	1804375	46	4089	97.89	ftp://ftp.ncbi.nlm.nih.gov/genomes/all/GCF/000/195/515/GCF_000195515.1_ASM19551v1
Bacillus_amyloliquefaciens_XH7	Bacillus amyloliquefaciens XH7 (1034836.4)	1	Bacillus amyloliquefaciens XH7	Bacillus amyloliquefaciens	Bacillus	Bacillaceae	Bacillales	Bacilli	Firmicutes	Bacteria	Human	1034836	1.03484e+06	NC_017191	GCF_000221645.1	2511231180	PMID:31275260	Literature research	0	0		Yes	0	Environmental	Terrestrial	Unclassified	Soil	Gram+	Obligate aerobe		0	Motile	0	0	3939203	4286	1804982	46	4190	97.76	ftp://ftp.ncbi.nlm.nih.gov/genomes/all/GCF/000/221/645/GCF_000221645.1_ASM22164v1
Bacillus_amyloliquefaciens_Y2	Bacillus amyloliquefaciens Y2 (1126211.3)	1	Bacillus amyloliquefaciens Y2	Bacillus amyloliquefaciens	Bacillus	Bacillaceae	Bacillales	Bacilli	Firmicutes	Bacteria	Human	1126211	1.12621e+06	NC_017912	GCF_000262385.1	2540341129	PMID:31275260	Literature research	0	0	0	Yes	0	Host-associated	Plants	Unclassified	Unclassified	Gram+	Obligate aerobe	0	0	0	0	0	4238624	4352	1943592	46	4238	97.38	ftp://ftp.ncbi.nlm.nih.gov/genomes/all/GCF/000/262/385/GCF_000262385.1_ASM26238v1
Bacillus_andreraoultii_KW_12	N/A	0	Bacillus andreraoultii	Bacillus andreraoultii	Bacillus	Bacillaceae	Bacillales	Bacilli	Firmicutes	Bacteria	Human	1499685		GCF_000752395.1	GCF_000752395.1	2775507164	PMID:25567229	Literature research	0	0	0	Yes	0	0	0	0	0	Gram+	Aerobe	0	0	0		0	4044196	3897	1432247	35	3766	96.64	ftp://ftp.ncbi.nlm.nih.gov/genomes/all/GCF/000/752/395/GCF_000752395.1_Bacillus_andreraoultii
Bacillus_atrophaeus_1013_1	Bacillus atrophaeus 1013-1 (723888.3)	2	Bacillus atrophaeus 1013-1	Bacillus atrophaeus	Bacillus	Bacillaceae	Bacillales	Bacilli	Firmicutes	Bacteria	Human	723888	723888		GCF_000204785.1	2547132229	Strains of species found in the human gut (PMID:24861948) present in PubSEED	Initial strain selection	0	0		Yes	0	0	0	0	0	Gram+	Aerobe		0	Motile	0	0	4126423	4213	1778936	43	4115	97.67	ftp://ftp.ncbi.nlm.nih.gov/genomes/all/GCF/000/204/785/GCF_000204785.1_ASM20478v2
Bacillus_atrophaeus_1013_2	Bacillus atrophaeus 1013-2 (723889.3)	2	Bacillus atrophaeus 1013-2	Bacillus atrophaeus	Bacillus	Bacillaceae	Bacillales	Bacilli	Firmicutes	Bacteria	Human	723889	723889	GCF_000204785.1	GCF_000204805.1	2547132228	Strains of species found in the human gut (PMID:24861948) present in PubSEED	Initial strain selection	0	0		Yes	0	0	0	0	0	Gram+	Aerobe		0	Motile	0	0	4052646	4141	1744882	43	4060	98.04	ftp://ftp.ncbi.nlm.nih.gov/genomes/all/GCF/000/204/805/GCF_000204805.1_ASM20480v2
Bacillus_atrophaeus_1942	Bacillus atrophaeus 1942 (720555.4)	2	Bacillus atrophaeus 1942	Bacillus atrophaeus	Bacillus	Bacillaceae	Bacillales	Bacilli	Firmicutes	Bacteria	Human	720555	720555	GCF_000204805.1	GCF_000165925.1	649633009	Strains of species found in the human gut (PMID:24861948) present in PubSEED	Initial strain selection	0	0		Yes	0	0	0	0	0	Gram+	Aerobe		0	Motile	0	0	4168266	4282	1801495	43	4186	97.76	ftp://ftp.ncbi.nlm.nih.gov/genomes/all/GCF/000/165/925/GCF_000165925.1_ASM16592v1
Bacillus_atrophaeus_ATCC_49822_1	Bacillus atrophaeus ATCC 49822-1 (743710.3)	2	Bacillus atrophaeus ATCC 49822-1	Bacillus atrophaeus	Bacillus	Bacillaceae	Bacillales	Bacilli	Firmicutes	Bacteria	Human	743710	743710	GCF_000165925.1	GCF_000204845.1	2547132231	PMID:20203603; PMID:24861948	AGORA 1.03	0	0		Yes	0	0	0	0	0	Gram+	Aerobe		0	Motile	0	0	4126426	4220	1779356	43	4117	97.56	ftp://ftp.ncbi.nlm.nih.gov/genomes/all/GCF/000/204/845/GCF_000204845.1_ASM20484v2
Bacillus_atrophaeus_ATCC_49822_2	Bacillus atrophaeus ATCC 49822-2 (743711.3)	2	Bacillus atrophaeus ATCC 49822-2	Bacillus atrophaeus	Bacillus	Bacillaceae	Bacillales	Bacilli	Firmicutes	Bacteria	Human	743711	743711	GCF_000204845.1	GCF_000204865.1	2547132230	Strains of species found in the human gut (PMID:24861948) present in PubSEED	Initial strain selection	0	0		Yes	0	0	0	0	0	Gram+	Aerobe		0	Motile	0	0	4128020	4217	1779873	43	4118	97.65	ftp://ftp.ncbi.nlm.nih.gov/genomes/all/GCF/000/204/865/GCF_000204865.1_ASM20486v2
Bacillus_atrophaeus_ATCC_9372_1	Bacillus atrophaeus ATCC 9372-1 (903520.3)	2	Bacillus atrophaeus ATCC 9372-1	Bacillus atrophaeus	Bacillus	Bacillaceae	Bacillales	Bacilli	Firmicutes	Bacteria	Human	903520	903520	GCF_000204865.1	GCF_000204705.1	2547132205	Strains of species found in the human gut (PMID:24861948) present in PubSEED	Initial strain selection	0	0		Yes	0	0	0	0	0	Gram+	Aerobe		0	Motile	0	0	4106324	4199	1769677	43	4102	97.69	ftp://ftp.ncbi.nlm.nih.gov/genomes/all/GCF/000/204/705/GCF_000204705.1_ASM20470v2
Bacillus_atrophaeus_ATCC_9372_2	Bacillus atrophaeus ATCC 9372-2 (723892.3)	2	Bacillus atrophaeus ATCC 9372-2	Bacillus atrophaeus	Bacillus	Bacillaceae	Bacillales	Bacilli	Firmicutes	Bacteria	Human	723892	723892	GCF_000204705.1	GCF_000204825.1	2547132227	Strains of species found in the human gut (PMID:24861948) present in PubSEED	Initial strain selection	0	0		Yes	0	0	0	0	0	Gram+	Aerobe		0	Motile	0	0	4127435	4205	1779820	43	4124	98.07	ftp://ftp.ncbi.nlm.nih.gov/genomes/all/GCF/000/204/825/GCF_000204825.1_ASM20482v2
Bacillus_atrophaeus_BACI051_E	Bacillus atrophaeus BACI051-E (882455.3)	2	Bacillus atrophaeus BACI051-E	Bacillus atrophaeus	Bacillus	Bacillaceae	Bacillales	Bacilli	Firmicutes	Bacteria	Human	882455	882455	GCF_000204825.1	GCF_000204885.1	2547132262	Strains of species found in the human gut (PMID:24861948) present in PubSEED	Initial strain selection	0	0		Yes	0	0	0	0	0	Gram+	Aerobe		0	Motile	0	0	4127062	4209	1779530	43	4110	97.65	ftp://ftp.ncbi.nlm.nih.gov/genomes/all/GCF/000/204/885/GCF_000204885.1_ASM20488v2
Bacillus_atrophaeus_BACI051_N	Bacillus atrophaeus BACI051-N (876283.3)	2	Bacillus atrophaeus BACI051-N	Bacillus atrophaeus	Bacillus	Bacillaceae	Bacillales	Bacilli	Firmicutes	Bacteria	Human	876283	876283	GCF_000204885.1	GCF_000204905.1	2547132257	Strains of species found in the human gut (PMID:24861948) present in PubSEED	Initial strain selection	0	0		Yes	0	0	0	0	0	Gram+	Aerobe		0	Motile	0	0	4129706	4257	1780714	43	4153	97.56	ftp://ftp.ncbi.nlm.nih.gov/genomes/all/GCF/000/204/905/GCF_000204905.1_ASM20490v2
Bacillus_atrophaeus_C89	Bacillus atrophaeus C89 (334727.3)	2	Bacillus atrophaeus C89	Bacillus atrophaeus	Bacillus	Bacillaceae	Bacillales	Bacilli	Firmicutes	Bacteria	Human	334727	334727	GCF_000204905.1	GCF_000264395.1	2537561997	Strains of species found in the human gut (PMID:24861948) present in PubSEED	Initial strain selection	0	0	0	Yes	0	Host-associated	Animal	Unclassified	Unclassified	Gram+	Aerobe	0	0	0	0	0	4114046	4268	1773104	43	4226	99.02	ftp://ftp.ncbi.nlm.nih.gov/genomes/all/GCF/000/264/395/GCF_000264395.1_C89_version_1
Bacillus_atrophaeus_Detrick_1	Bacillus atrophaeus Detrick-1 (720556.3)	2	Bacillus atrophaeus Detrick-1	Bacillus atrophaeus	Bacillus	Bacillaceae	Bacillales	Bacilli	Firmicutes	Bacteria	Human	720556	720556	GCF_000264395.1	GCF_000204725.1	2547132226	Strains of species found in the human gut (PMID:24861948) present in PubSEED	Initial strain selection	0	0		Yes	0	0	0	0	0	Gram+	Aerobe		0	Motile	0	0	4128080	4208	1780056	43	4111	97.69	ftp://ftp.ncbi.nlm.nih.gov/genomes/all/GCF/000/204/725/GCF_000204725.1_ASM20472v2
Bacillus_atrophaeus_Detrick_2	Bacillus atrophaeus Detrick-2 (720557.3)	2	Bacillus atrophaeus Detrick-2	Bacillus atrophaeus	Bacillus	Bacillaceae	Bacillales	Bacilli	Firmicutes	Bacteria	Human	720557	720557	GCF_000204725.1	GCF_000204745.1	2547132225	Strains of species found in the human gut (PMID:24861948) present in PubSEED	Initial strain selection	0	0		Yes	0	0	0	0	0	Gram+	Aerobe		0	Motile	0	0	4121167	4238	1776347	43	4143	97.76	ftp://ftp.ncbi.nlm.nih.gov/genomes/all/GCF/000/204/745/GCF_000204745.1_ASM20474v2
Bacillus_atrophaeus_Detrick_3	Bacillus atrophaeus Detrick-3 (720558.3)	2	Bacillus atrophaeus Detrick-3	Bacillus atrophaeus	Bacillus	Bacillaceae	Bacillales	Bacilli	Firmicutes	Bacteria	Human	720558	720558	GCF_000204745.1	GCF_000204765.1	2547132222	Strains of species found in the human gut (PMID:24861948) present in PubSEED	Initial strain selection	0	0		Yes	0	0	0	0	0	Gram+	Aerobe		0	Motile	0	0	4129125	4212	1780629	43	4114	97.67	ftp://ftp.ncbi.nlm.nih.gov/genomes/all/GCF/000/204/765/GCF_000204765.1_ASM20476v2
Bacillus_atrophaeus_DJHJ8	N/A	0	Bacillus atrophaeus	Bacillus atrophaeus	Bacillus	Bacillaceae	Bacillales	Bacilli	Firmicutes	Bacteria	Human	1452		GCF_001639965.1	GCF_001639965.1	2690315901	PMID:31275260	Literature research	0	0	0	Yes	0	0	0	0	0	Gram+	Aerobe	0	0	0	0	0	4120076	4132	1783866	43	4024	97.39	ftp://ftp.ncbi.nlm.nih.gov/genomes/all/GCF/001/639/965/GCF_001639965.1_ASM163996v1
Bacillus_atrophaeus_str_Dugway	Bacillus atrophaeus str. Dugway (882453.3)	2	Bacillus atrophaeus str. Dugway	Bacillus atrophaeus	Bacillus	Bacillaceae	Bacillales	Bacilli	Firmicutes	Bacteria	Human	882453	882453	GCF_000204765.1	GCF_000204685.1	2547132246	Strains of species found in the human gut (PMID:24861948) present in PubSEED	Initial strain selection	0	0		Yes	0	Engineered	Built environment	Unclassified	Unclassified	Gram+	Aerobe		0	Motile	0	0	4133946	4283	1782958	43	4166	97.27	ftp://ftp.ncbi.nlm.nih.gov/genomes/all/GCF/000/204/685/GCF_000204685.1_ASM20468v2
Bacillus_atrophaeus_UCMB_5137	Bacillus atrophaeus UCMB-5137 (1239783.3)	1	Bacillus atrophaeus UCMB-5137	Bacillus atrophaeus	Bacillus	Bacillaceae	Bacillales	Bacilli	Firmicutes	Bacteria	Human	1239783	1.23978e+06	GCF_000204685.1	GCF_000385965.2	2541047519	Strains of species found in the human gut (PMID:24861948) present in KBase	Initial strain selection	0	0		Yes	0	Host-associated	Plants	Unclassified	Rhizoplane	Gram+	Aerobe		0	Motile	0	0	4114019	4201	1784937	43	4137	98.48	ftp://ftp.ncbi.nlm.nih.gov/genomes/all/GCF/000/385/965/GCF_000385965.2_ASM38596v2
Bacillus_cereus_03BB102	Bacillus cereus 03BB102 (572264.4)	2	Bacillus cereus 03BB102	Bacillus cereus	Bacillus	Bacillaceae	Bacillales	Bacilli	Firmicutes	Bacteria	Human	572264	572264	GCF_000385965.2	GCF_000832405.1	643692007	Strains of species found in the human gut (PMID:24861948) present in PubSEED	Initial strain selection	0	0		Yes		Host-associated	Human	Blood	Circulatory system	Gram+	Facultative anaerobe		0	Motile		0	5449308	5767	1925384	35	5621	97.47	ftp://ftp.ncbi.nlm.nih.gov/genomes/all/GCF/000/832/405/GCF_000832405.1_ASM83240v1
Bacillus_cereus_03BB108	Bacillus cereus 03BB108 (451709.4)	1	Bacillus cereus 03BB108	Bacillus cereus	Bacillus	Bacillaceae	Bacillales	Bacilli	Firmicutes	Bacteria	Human	451709	451709	GCF_000832405.1	GCF_000832865.1	2636415615	Strains of species found in the human gut (PMID:24861948) present in KBase	Initial strain selection	0	0		Yes		Environmental	Unclassified	Unclassified	Unclassified	Gram+	Facultative anaerobe		0	Motile	0	0	6068729	6333	2120868	35	6153	97.16	ftp://ftp.ncbi.nlm.nih.gov/genomes/all/GCF/000/832/865/GCF_000832865.1_ASM83286v1
Bacillus_cereus_172560W	Bacillus cereus 172560W (526967.3)	2	Bacillus cereus 172560W	Bacillus cereus	Bacillus	Bacillaceae	Bacillales	Bacilli	Firmicutes	Bacteria	Human	526967	526967	GCF_000832865.1	GCF_000160935.1	643886037	Strains of species found in the human gut (PMID:24861948) present in PubSEED	Initial strain selection	0	0		Yes		Host-associated	Unclassified	Unclassified	Unclassified	Gram+	Facultative anaerobe		0	Motile		0	5684345	5722	1979149	35	5641	98.58	ftp://ftp.ncbi.nlm.nih.gov/genomes/all/GCF/000/160/935/GCF_000160935.1_ASM16093v1
Bacillus_cereus_95	Bacillus cereus 95/8201 (526979.3)	2	Bacillus cereus 95/8201	Bacillus cereus	Bacillus	Bacillaceae	Bacillales	Bacilli	Firmicutes	Bacteria	Human	526979	526979	GCF_000160935.1	GCF_000161135.1	643886161	Strains of species found in the human gut (PMID:24861948) present in PubSEED	Initial strain selection	0	0		Yes		Host-associated	Animal	Unclassified	Circulatory system	Gram+	Facultative anaerobe		0	Motile	0	0	5561255	5714	1952134	35	5625	98.44	ftp://ftp.ncbi.nlm.nih.gov/genomes/all/GCF/000/161/135/GCF_000161135.1_ASM16113v1
Bacillus_cereus_AH1134	Bacillus cereus AH1134 (405533.4)	2	Bacillus cereus AH1134	Bacillus cereus	Bacillus	Bacillaceae	Bacillales	Bacilli	Firmicutes	Bacteria	Human	405533	405533	GCF_000161135.1	GCF_000181615.1	2562617070	Strains of species found in the human gut (PMID:24861948) present in PubSEED	Initial strain selection	0	0		Yes		Host-associated	Human	Unclassified	Unclassified	Gram+	Facultative anaerobe		0	Motile		0	5908750	6080	2061828	35	5932	97.57	ftp://ftp.ncbi.nlm.nih.gov/genomes/all/GCF/000/181/615/GCF_000181615.1_ASM18161v1
Bacillus_cereus_AH1271	Bacillus cereus AH1271 (526992.3)	2	Bacillus cereus AH1271	Bacillus cereus	Bacillus	Bacillaceae	Bacillales	Bacilli	Firmicutes	Bacteria	Human	526992	526992	GCF_000181615.1	GCF_000161375.1	643886178	Strains of species found in the human gut (PMID:24861948) present in PubSEED	Initial strain selection	0	0		Yes		Host-associated	Mammals	Unclassified	Unclassified	Gram+	Facultative anaerobe		0	Motile	0	0	5620004	5742	1981922	35	5666	98.68	ftp://ftp.ncbi.nlm.nih.gov/genomes/all/GCF/000/161/375/GCF_000161375.1_ASM16137v1
Bacillus_cereus_AH1272	Bacillus cereus AH1272 (526993.3)	2	Bacillus cereus AH1272	Bacillus cereus	Bacillus	Bacillaceae	Bacillales	Bacilli	Firmicutes	Bacteria	Human	526993	526993	GCF_000161375.1	GCF_000161395.1	643886177	Strains of species found in the human gut (PMID:24861948) present in PubSEED	Initial strain selection	0	0		Yes		Host-associated	Animal	Unclassified	Unclassified	Gram+	Facultative anaerobe		0	Motile		0	5747940	5899	2024366	35	5810	98.49	ftp://ftp.ncbi.nlm.nih.gov/genomes/all/GCF/000/161/395/GCF_000161395.1_ASM16139v1
Bacillus_cereus_AH1273	Bacillus cereus AH1273 (526994.3)	1	Bacillus cereus AH1273	Bacillus cereus	Bacillus	Bacillaceae	Bacillales	Bacilli	Firmicutes	Bacteria	Human	526994	526994	NZ_CM000741	GCF_000003955.1	643886176	PMID:31275260	Literature research	0	0		Yes		Host-associated	Human	Blood	Circulatory system	Gram+	Facultative anaerobe		0	Motile		0	5749301	5898	2025773	35	5798	98.3	ftp://ftp.ncbi.nlm.nih.gov/genomes/all/GCF/000/003/955/GCF_000003955.1_ASM395v1
Bacillus_cereus_AH187_F4810_72	Bacillus cereus AH187 (405534.9)	2	Bacillus cereus AH187	Bacillus cereus	Bacillus	Bacillaceae	Bacillales	Bacilli	Firmicutes	Bacteria	Human	405534	405535	GCF_000021225.1	GCF_000021225.1	643348510	PMID:20203603; PMID:24861948	AGORA 1.03	0	0		Yes		Host-associated	Human	Unclassified	Digestive system	Gram+	Facultative anaerobe		0	Motile		0	5599857	5903	1988538	36	5758	97.54	ftp://ftp.ncbi.nlm.nih.gov/genomes/all/GCF/000/021/225/GCF_000021225.1_ASM2122v1
Bacillus_cereus_AH676	Bacillus cereus AH676 (526991.3)	2	Bacillus cereus AH676	Bacillus cereus	Bacillus	Bacillaceae	Bacillales	Bacilli	Firmicutes	Bacteria	Human	526991	526991	GCF_000160975.1	GCF_000161355.1	643886179	Strains of species found in the human gut (PMID:24861948) present in PubSEED	Initial strain selection	0	0		Yes		Environmental	Terrestrial	Unclassified	Soil	Gram+	Facultative anaerobe		0	Motile	0	0	5563247	5696	1946287	35	5612	98.53	ftp://ftp.ncbi.nlm.nih.gov/genomes/all/GCF/000/161/355/GCF_000161355.1_ASM16135v1
Bacillus_cereus_AH820	Bacillus cereus AH820 (405535.8)	2	Bacillus cereus AH820	Bacillus cereus	Bacillus	Bacillaceae	Bacillales	Bacilli	Firmicutes	Bacteria	Human	405535	405536	GCF_000161355.1	GCF_000021785.1	643348511	Strains of species found in the human gut (PMID:24861948) present in PubSEED	Initial strain selection	0	0		Yes		Host-associated	Animal	Unclassified	Digestive system	Gram+	Facultative anaerobe		0	Motile			5588834	5941	1973369	35	5810	97.79	ftp://ftp.ncbi.nlm.nih.gov/genomes/all/GCF/000/021/785/GCF_000021785.1_ASM2178v1
Bacillus_cereus_AND1407	Bacillus cereus AND1407 (1053166.3)	2	Bacillus cereus AND1407	Bacillus cereus	Bacillus	Bacillaceae	Bacillales	Bacilli	Firmicutes	Bacteria	Human	1053166	1.05317e+06	GCF_000021785.1	GCF_000290995.1	2529293004	Strains of species found in the human gut (PMID:24861948) present in PubSEED	Initial strain selection	0	0	0	Yes	0	0	0	0	0	Gram+	Facultative anaerobe	0	0	0	0	0	5498022	5732	1939692	35	5647	98.52	ftp://ftp.ncbi.nlm.nih.gov/genomes/all/GCF/000/290/995/GCF_000290995.1_Baci_cere_AND1407_G13175_V1
Bacillus_cereus_ATCC_10876	Bacillus cereus ATCC 10876 (526980.3)	2	Bacillus cereus ATCC 10876	Bacillus cereus	Bacillus	Bacillaceae	Bacillales	Bacilli	Firmicutes	Bacteria	Human	526980	526980	GCF_000290995.1	GCF_000160895.1	2609460101	Strains of species found in the human gut (PMID:24861948) present in PubSEED	Initial strain selection	0	0		Yes		Engineered	Lab synthesis	Unclassified	Unclassified	Gram+	Facultative anaerobe		0	Motile	0	0	5993683	6108	2087974	35	5931	97.1	ftp://ftp.ncbi.nlm.nih.gov/genomes/all/GCF/000/160/895/GCF_000160895.1_ASM16089v1
Bacillus_cereus_ATCC_10987	Bacillus cereus ATCC 10987 (222523.6)	2	Bacillus cereus ATCC 10987	Bacillus cereus	Bacillus	Bacillaceae	Bacillales	Bacilli	Firmicutes	Bacteria	Human	222523	222524	GCF_000743815.1	GCF_000008005.1	637000016	Strains of species found in the human gut (PMID:24861948) present in PubSEED	Initial strain selection	0	0		Yes		Engineered	Food production	Unclassified	Dairy products	Gram+	Facultative anaerobe		0	Motile	0	0	5432652	6126	1928276	35	5878	95.95	ftp://ftp.ncbi.nlm.nih.gov/genomes/all/GCF/000/008/005/GCF_000008005.1_ASM800v1
Bacillus_cereus_ATCC_14579	Bacillus cereus ATCC 14579 (226900.8)	1	Bacillus cereus ATCC 14579	Bacillus cereus	Bacillus	Bacillaceae	Bacillales	Bacilli	Firmicutes	Bacteria	Human	226900	226901	GCF_000008005.1	GCF_006094295.1	637000017	Strains of species found in the human gut (PMID:24861948) present in KBase	Initial strain selection	0	0		Yes		Host-associated	Unclassified	Unclassified	Unclassified	Gram+	Facultative anaerobe		0	Motile	0	0	5427083	5513	1915128	35	5255	95.32	ftp://ftp.ncbi.nlm.nih.gov/genomes/all/GCF/006/094/295/GCF_006094295.1_ASM609429v1
Bacillus_cereus_ATCC_4342	Bacillus cereus ATCC 4342 (526977.3)	2	Bacillus cereus ATCC 4342	Bacillus cereus	Bacillus	Bacillaceae	Bacillales	Bacilli	Firmicutes	Bacteria	Human	526977	526977	GCF_000007825.1	GCF_000832845.1	643886033	Strains of species found in the human gut (PMID:24861948) present in PubSEED	Initial strain selection	0	0		Yes		Environmental	Terrestrial	Unclassified	Soil	Gram+	Facultative anaerobe		0	Motile	0	0	5224297	5382	1839143	35	5288	98.25	ftp://ftp.ncbi.nlm.nih.gov/genomes/all/GCF/000/832/845/GCF_000832845.1_ASM83284v1
Bacillus_cereus_B4264	Bacillus cereus B4264 (405532.5)	2	Bacillus cereus B4264	Bacillus cereus	Bacillus	Bacillaceae	Bacillales	Bacilli	Firmicutes	Bacteria	Human	405532	405532	GCF_000832845.1	GCF_000021205.1	643348512	Strains of species found in the human gut (PMID:24861948) present in PubSEED	Initial strain selection	0	0		Yes		Host-associated	Human	Unclassified	Unclassified	Gram+	Facultative anaerobe		0	Motile		0	5419036	5557	1913113	35	5408	97.32	ftp://ftp.ncbi.nlm.nih.gov/genomes/all/GCF/000/021/205/GCF_000021205.1_ASM2120v1
Bacillus_cereus_B5_2	Bacillus cereus B5-2 (1085389.3)	2	Bacillus cereus B5-2	Bacillus cereus	Bacillus	Bacillaceae	Bacillales	Bacilli	Firmicutes	Bacteria	Human	1085389	1.08539e+06	GCF_000021205.1	GCF_000399625.1	2537561971	Strains of species found in the human gut (PMID:24861948) present in PubSEED	Initial strain selection	0	0		Yes	0	Environmental	Terrestrial	Unclassified	Soil	Gram+	Facultative anaerobe	0	0	Motile	0	0	5798705	6062	2036589	35	5948	98.12	ftp://ftp.ncbi.nlm.nih.gov/genomes/all/GCF/000/399/625/GCF_000399625.1_Baci_cere_B5-2_V1
Bacillus_cereus_BAG1O_1	Bacillus cereus BAG1O-1 (1053167.3)	2	Bacillus cereus BAG1O-1	Bacillus cereus	Bacillus	Bacillaceae	Bacillales	Bacilli	Firmicutes	Bacteria	Human	1053167	1.05317e+06	GCF_000399625.1	GCF_000399165.1	2534681694	Strains of species found in the human gut (PMID:24861948) present in PubSEED	Initial strain selection	0	0	0	Yes	0	0	0	0	0	Gram+	Facultative anaerobe	0	0	0	0	0	5992936	6234	2108458	35	6120	98.17	ftp://ftp.ncbi.nlm.nih.gov/genomes/all/GCF/000/399/165/GCF_000399165.1_Baci_cere_BAG1O-1_V1
Bacillus_cereus_BAG1O_3	Bacillus cereus BAG1O-3 (1053169.3)	2	Bacillus cereus BAG1O-3	Bacillus cereus	Bacillus	Bacillaceae	Bacillales	Bacilli	Firmicutes	Bacteria	Human	1053169	1.05317e+06	GCF_000291015.1	GCF_000412975.1	2541047115	Strains of species found in the human gut (PMID:24861948) present in PubSEED	Initial strain selection	0	0	0	Yes	0	Environmental	Terrestrial	Unclassified	Soil	Gram+	Facultative anaerobe		0	0	0	0	5828199	5901	2034969	35	5822	98.66	ftp://ftp.ncbi.nlm.nih.gov/genomes/all/GCF/000/412/975/GCF_000412975.1_Baci_cere_BAG1O-3_G13160_V1
Bacillus_cereus_BAG1X1_1	Bacillus cereus BAG1X1-1 (1053170.3)	2	Bacillus cereus BAG1X1-1	Bacillus cereus	Bacillus	Bacillaceae	Bacillales	Bacilli	Firmicutes	Bacteria	Human	1053170	1.05317e+06	GCF_000412975.1	GCF_000399005.1	2537562213	Strains of species found in the human gut (PMID:24861948) present in PubSEED	Initial strain selection	0	0	0	Yes	0	0	0	0	0	Gram+	Facultative anaerobe	0	0	0	0	0	6531429	6708	2263765	35	6633	98.88	ftp://ftp.ncbi.nlm.nih.gov/genomes/all/GCF/000/399/005/GCF_000399005.1_Baci_cere_BAG1X1-1_G13150_V1
Bacillus_cereus_BAG1X1_2	Bacillus cereus BAG1X1-2 (1053171.3)	2	Bacillus cereus BAG1X1-2	Bacillus cereus	Bacillus	Bacillaceae	Bacillales	Bacilli	Firmicutes	Bacteria	Human	1053171	1.05317e+06	GCF_000399005.1	GCF_000291035.1	2537562214	Strains of species found in the human gut (PMID:24861948) present in PubSEED	Initial strain selection	0	0	0	Yes	0	Environmental	Terrestrial	Unclassified	Soil	Gram+	Facultative anaerobe		0	0	0	0	5849298	5956	2046009	35	5868	98.52	ftp://ftp.ncbi.nlm.nih.gov/genomes/all/GCF/000/291/035/GCF_000291035.1_Baci_cere_BAG1X1-2_G13151_V1
Bacillus_cereus_BAG1X1_3	Bacillus cereus BAG1X1-3 (1053172.3)	2	Bacillus cereus BAG1X1-3	Bacillus cereus	Bacillus	Bacillaceae	Bacillales	Bacilli	Firmicutes	Bacteria	Human	1053172	1.05317e+06	GCF_000291035.1	GCF_000291055.1	2519103074	Strains of species found in the human gut (PMID:24861948) present in PubSEED	Initial strain selection	0	0	0	Yes	0	0	0	0	0	Gram+	Facultative anaerobe	0	0	0	0	0	5995381	6216	2104897	35	6129	98.6	ftp://ftp.ncbi.nlm.nih.gov/genomes/all/GCF/000/291/055/GCF_000291055.1_Baci_cere_BAG1X1-3_G13172_V1
Bacillus_cereus_BAG1X2_1	Bacillus cereus BAG1X2-1 (1053173.3)	2	Bacillus cereus BAG1X2-1	Bacillus cereus	Bacillus	Bacillaceae	Bacillales	Bacilli	Firmicutes	Bacteria	Human	1053173	1.05317e+06	GCF_000291055.1	GCF_000399065.1	2529292748	Strains of species found in the human gut (PMID:24861948) present in PubSEED	Initial strain selection	0	0	0	Yes	0	0	0	0	0	Gram+	Facultative anaerobe	0	0	0	0	0	6523761	6695	2259520	35	6614	98.79	ftp://ftp.ncbi.nlm.nih.gov/genomes/all/GCF/000/399/065/GCF_000399065.1_Baci_cere_BAG1X2-1_G13156_V1
Bacillus_cereus_BAG1X2_2	Bacillus cereus BAG1X2-2 (1053174.3)	2	Bacillus cereus BAG1X2-2	Bacillus cereus	Bacillus	Bacillaceae	Bacillales	Bacilli	Firmicutes	Bacteria	Human	1053174	1.05317e+06	GCF_000399065.1	GCF_000399085.1	2529292751	Strains of species found in the human gut (PMID:24861948) present in PubSEED	Initial strain selection	0	0	0	Yes	0	0	0	0	0	Gram+	Facultative anaerobe	0	0	0	0	0	6770654	7067	2351540	35	6942	98.23	ftp://ftp.ncbi.nlm.nih.gov/genomes/all/GCF/000/399/085/GCF_000399085.1_Baci_cere_BAG1X2-2_V1
Bacillus_cereus_BAG1X2_3	Bacillus cereus BAG1X2-3 (1053175.3)	2	Bacillus cereus BAG1X2-3	Bacillus cereus	Bacillus	Bacillaceae	Bacillales	Bacilli	Firmicutes	Bacteria	Human	1053175	1.05318e+06	GCF_000399085.1	GCF_000399105.1	2529292750	Strains of species found in the human gut (PMID:24861948) present in PubSEED	Initial strain selection	0	0	0	Yes	0	0	0	0	0	Gram+	Facultative anaerobe	0	0	0	0	0	6480968	6618	2248966	35	6507	98.32	ftp://ftp.ncbi.nlm.nih.gov/genomes/all/GCF/000/399/105/GCF_000399105.1_Baci_cere_BAG1X2-3_V1
Bacillus_cereus_BAG2O_1	Bacillus cereus BAG2O-1 (1053176.3)	2	Bacillus cereus BAG2O-1	Bacillus cereus	Bacillus	Bacillaceae	Bacillales	Bacilli	Firmicutes	Bacteria	Human	1053176	1.05318e+06	GCF_000399105.1	GCF_000399265.1	2529292752	Strains of species found in the human gut (PMID:24861948) present in PubSEED	Initial strain selection	0	0	0	Yes	0	0	0	0	0	Gram+	Facultative anaerobe	0	0	0	0	0	6656924	6898	2308885	35	6788	98.41	ftp://ftp.ncbi.nlm.nih.gov/genomes/all/GCF/000/399/265/GCF_000399265.1_Baci_cere_BAG2O-1_G13184_V1
Bacillus_cereus_BAG2O_2	Bacillus cereus BAG2O-2 (1053177.3)	2	Bacillus cereus BAG2O-2	Bacillus cereus	Bacillus	Bacillaceae	Bacillales	Bacilli	Firmicutes	Bacteria	Human	1053177	1.05318e+06	GCF_000399265.1	GCF_000412315.1	2541047116	Strains of species found in the human gut (PMID:24861948) present in PubSEED	Initial strain selection	0	0	0	Yes	0	0	0	0	0	Gram+	Facultative anaerobe	0	0	0	0	0	5857276	5960	2050896	35	5882	98.69	ftp://ftp.ncbi.nlm.nih.gov/genomes/all/GCF/000/412/315/GCF_000412315.1_Baci_cere_BAG2O-2_G13185_V1
Bacillus_cereus_BAG2O_3	Bacillus cereus BAG2O-3 (1053178.3)	2	Bacillus cereus BAG2O-3	Bacillus cereus	Bacillus	Bacillaceae	Bacillales	Bacilli	Firmicutes	Bacteria	Human	1053178	1.05318e+06	GCF_000412315.1	GCF_000399285.1	2529292754	Strains of species found in the human gut (PMID:24861948) present in PubSEED	Initial strain selection	0	0	0	Yes	0	0	0	0	0	Gram+	Facultative anaerobe	0	0	0	0	0	5771949	5978	2022879	35	5875	98.28	ftp://ftp.ncbi.nlm.nih.gov/genomes/all/GCF/000/399/285/GCF_000399285.1_Baci_cere_BAG2O-3_G13186_V1
Bacillus_cereus_BAG2X1_1	Bacillus cereus BAG2X1-1 (1053179.3)	2	Bacillus cereus BAG2X1-1	Bacillus cereus	Bacillus	Bacillaceae	Bacillales	Bacilli	Firmicutes	Bacteria	Human	1053179	1.05318e+06	GCF_000399285.1	GCF_000291665.1	2519103075	Strains of species found in the human gut (PMID:24861948) present in PubSEED	Initial strain selection	0	0	0	Yes	0	Environmental	Terrestrial	Unclassified	Soil	Gram+	Facultative anaerobe		0	0	0	0	5109238	5362	1803964	35	5268	98.25	ftp://ftp.ncbi.nlm.nih.gov/genomes/all/GCF/000/291/665/GCF_000291665.1_Baci_cere_BAG2X1-1_G13209_V1
Bacillus_cereus_BAG2X1_3	Bacillus cereus BAG2X1-3 (1053181.3)	2	Bacillus cereus BAG2X1-3	Bacillus cereus	Bacillus	Bacillaceae	Bacillales	Bacilli	Firmicutes	Bacteria	Human	1053181	1.05318e+06	GCF_000291495.1	GCF_000291515.1	2519103072	Strains of species found in the human gut (PMID:24861948) present in PubSEED	Initial strain selection	0	0	0	Yes	0	Environmental	Terrestrial	Unclassified	Soil	Gram+	Facultative anaerobe		0	0	0	0	5191991	5451	1832814	35	5352	98.18	ftp://ftp.ncbi.nlm.nih.gov/genomes/all/GCF/000/291/515/GCF_000291515.1_Baci_cere_BAG2X1-3_G13211_V1
Bacillus_cereus_BAG3O_1	Bacillus cereus BAG3O-1 (1085388.3)	2	Bacillus cereus BAG3O-1	Bacillus cereus	Bacillus	Bacillaceae	Bacillales	Bacilli	Firmicutes	Bacteria	Human	1085388	1.08539e+06	GCF_000291515.1	GCF_000399645.1	2537561970	Strains of species found in the human gut (PMID:24861948) present in PubSEED	Initial strain selection	0	0		Yes	0	0	0	0	0	Gram+	Facultative anaerobe	0	0	Motile	0	0	5814221	6010	2037766	35	5910	98.34	ftp://ftp.ncbi.nlm.nih.gov/genomes/all/GCF/000/399/645/GCF_000399645.1_Baci_cere_BAG3O-1_V1
Bacillus_cereus_BAG3O_2	Bacillus cereus BAG3O-2 (1053182.3)	2	Bacillus cereus BAG3O-2	Bacillus cereus	Bacillus	Bacillaceae	Bacillales	Bacilli	Firmicutes	Bacteria	Human	1053182	1.05318e+06	GCF_000399645.1	GCF_000291535.1	2519103127	Strains of species found in the human gut (PMID:24861948) present in PubSEED	Initial strain selection	0	0	0	Yes	0	Environmental	Terrestrial	Unclassified	Soil	Gram+	Facultative anaerobe	0	0	0	0	0	5765165	5890	2012847	35	5801	98.49	ftp://ftp.ncbi.nlm.nih.gov/genomes/all/GCF/000/291/535/GCF_000291535.1_Baci_cere_BAG3O-2_G13191_V1
Bacillus_cereus_BAG3X2_1	Bacillus cereus BAG3X2-1 (1053183.3)	2	Bacillus cereus BAG3X2-1	Bacillus cereus	Bacillus	Bacillaceae	Bacillales	Bacilli	Firmicutes	Bacteria	Human	1053183	1.05318e+06	GCF_000291535.1	GCF_000291475.1	2519103128	Strains of species found in the human gut (PMID:24861948) present in PubSEED	Initial strain selection	0	0	0	Yes	0	0	0	0	0	Gram+	Facultative anaerobe	0	0	0	0	0	5613093	5831	1979268	35	5725	98.18	ftp://ftp.ncbi.nlm.nih.gov/genomes/all/GCF/000/291/475/GCF_000291475.1_Baci_cere_BAG3X2-1_G13193_V1
Bacillus_cereus_BAG3X2_2	Bacillus cereus BAG3X2-2 (1053184.3)	2	Bacillus cereus BAG3X2-2	Bacillus cereus	Bacillus	Bacillaceae	Bacillales	Bacilli	Firmicutes	Bacteria	Human	1053184	1.05318e+06	GCF_000291475.1	GCF_000291455.1	2519103125	Strains of species found in the human gut (PMID:24861948) present in PubSEED	Initial strain selection	0	0	0	Yes	0	Environmental	Terrestrial	Unclassified	Soil	Gram+	Facultative anaerobe		0	0	0	0	5777232	5948	2015984	35	5846	98.29	ftp://ftp.ncbi.nlm.nih.gov/genomes/all/GCF/000/291/455/GCF_000291455.1_Baci_cere_BAG3X2-2_G13194_V1
Bacillus_cereus_BAG4O_1	Bacillus cereus BAG4O-1 (1053185.3)	2	Bacillus cereus BAG4O-1	Bacillus cereus	Bacillus	Bacillaceae	Bacillales	Bacilli	Firmicutes	Bacteria	Human	1053185	1.05319e+06	GCF_000291455.1	GCF_000291435.1	2519103126	Strains of species found in the human gut (PMID:24861948) present in PubSEED	Initial strain selection	0	0	0	Yes	0	Environmental	Terrestrial	Unclassified	Soil	Gram+	Facultative anaerobe		0	0	0	0	5634333	5695	1969896	35	5612	98.54	ftp://ftp.ncbi.nlm.nih.gov/genomes/all/GCF/000/291/435/GCF_000291435.1_Baci_cere_BAG4O-1_G13205_V1
Bacillus_cereus_BAG4X12_1	Bacillus cereus BAG4X12-1 (1053186.3)	2	Bacillus cereus BAG4X12-1	Bacillus cereus	Bacillus	Bacillaceae	Bacillales	Bacilli	Firmicutes	Bacteria	Human	1053186	1.05319e+06	GCF_000291435.1	GCF_000291415.1	2519103123	Strains of species found in the human gut (PMID:24861948) present in PubSEED	Initial strain selection	0	0	0	Yes	0	0	0	0	0	Gram+	Facultative anaerobe	0	0	0	0	0	5784472	5877	2011032	35	5776	98.28	ftp://ftp.ncbi.nlm.nih.gov/genomes/all/GCF/000/291/415/GCF_000291415.1_Baci_cere_BAG4X12-1_G13198_V1
Bacillus_cereus_BAG4X2_1	Bacillus cereus BAG4X2-1 (1053187.3)	2	Bacillus cereus BAG4X2-1	Bacillus cereus	Bacillus	Bacillaceae	Bacillales	Bacilli	Firmicutes	Bacteria	Human	1053187	1.05319e+06	GCF_000291415.1	GCF_000293505.1	2519103124	Strains of species found in the human gut (PMID:24861948) present in PubSEED	Initial strain selection	0	0	0	Yes	0	Environmental	Terrestrial	Unclassified	Soil	Gram+	Facultative anaerobe		0	0	0	0	5652243	5778	1980254	35	5695	98.56	ftp://ftp.ncbi.nlm.nih.gov/genomes/all/GCF/000/293/505/GCF_000293505.1_Baci_cere_BAG4X2-1_G13197_V1
Bacillus_cereus_BAG5O_1	Bacillus cereus BAG5O-1 (1053188.3)	2	Bacillus cereus BAG5O-1	Bacillus cereus	Bacillus	Bacillaceae	Bacillales	Bacilli	Firmicutes	Bacteria	Human	1053188	1.05319e+06	GCF_000293505.1	GCF_000291395.1	2519103121	Strains of species found in the human gut (PMID:24861948) present in PubSEED	Initial strain selection	0	0	0	Yes	0	0	0	0	0	Gram+	Facultative anaerobe	0	0	0	0	0	5819432	5959	2040412	35	5838	97.97	ftp://ftp.ncbi.nlm.nih.gov/genomes/all/GCF/000/291/395/GCF_000291395.1_Baci_cere_BAG5O-1_G13200_V1
Bacillus_cereus_BAG5X1_1	Bacillus cereus BAG5X1-1 (1053189.3)	2	Bacillus cereus BAG5X1-1	Bacillus cereus	Bacillus	Bacillaceae	Bacillales	Bacilli	Firmicutes	Bacteria	Human	1053189	1.05319e+06	GCF_000291395.1	GCF_000291295.1	2519103122	Strains of species found in the human gut (PMID:24861948) present in PubSEED	Initial strain selection	0	0	0	Yes	0	0	0	0	0	Gram+	Facultative anaerobe	0	0	0	0	0	5540116	5648	1952068	35	5548	98.23	ftp://ftp.ncbi.nlm.nih.gov/genomes/all/GCF/000/291/295/GCF_000291295.1_Baci_cere_BAG5X1-1_V1
Bacillus_cereus_BAG5X12_1	Bacillus cereus BAG5X12-1 (1053190.3)	2	Bacillus cereus BAG5X12-1	Bacillus cereus	Bacillus	Bacillaceae	Bacillales	Bacilli	Firmicutes	Bacteria	Human	1053190	1.05319e+06	GCF_000291295.1	GCF_000399325.1	2534681777	Strains of species found in the human gut (PMID:24861948) present in PubSEED	Initial strain selection	0	0	0	Yes	0	0	0	0	0	Gram+	Facultative anaerobe	0	0	0	0	0	5665192	5749	1975990	35	5646	98.21	ftp://ftp.ncbi.nlm.nih.gov/genomes/all/GCF/000/399/325/GCF_000399325.1_Baci_cere_BAG5X12-1_G13199_V1
Bacillus_cereus_BAG6O_1	Bacillus cereus BAG6O-1 (1053192.3)	2	Bacillus cereus BAG6O-1	Bacillus cereus	Bacillus	Bacillaceae	Bacillales	Bacilli	Firmicutes	Bacteria	Human	1053192	1.05319e+06	GCF_000291375.1	GCF_000293525.1	2537562004	Strains of species found in the human gut (PMID:24861948) present in PubSEED	Initial strain selection	0	0	0	Yes	0	Environmental	Terrestrial	Unclassified	Soil	Gram+	Facultative anaerobe		0	0	0	0	5828484	5964	2037675	35	5857	98.21	ftp://ftp.ncbi.nlm.nih.gov/genomes/all/GCF/000/293/525/GCF_000293525.1_Baci_cere_BAG60-1_G13196_V1
Bacillus_cereus_BAG6O_2	Bacillus cereus BAG6O-2 (1053193.3)	2	Bacillus cereus BAG6O-2	Bacillus cereus	Bacillus	Bacillaceae	Bacillales	Bacilli	Firmicutes	Bacteria	Human	1053193	1.05319e+06	GCF_000293525.1	GCF_000293545.1	2537562003	Strains of species found in the human gut (PMID:24861948) present in PubSEED	Initial strain selection	0	0	0	Yes	0	0	0	0	0	Gram+	Facultative anaerobe	0	0	0	0	0	5718373	5885	2012948	35	5819	98.88	ftp://ftp.ncbi.nlm.nih.gov/genomes/all/GCF/000/293/545/GCF_000293545.1_Baci_cere_BAG60-2_G13207_V1
Bacillus_cereus_BAG6X1_2	Bacillus cereus BAG6X1-2 (1053195.3)	2	Bacillus cereus BAG6X1-2	Bacillus cereus	Bacillus	Bacillaceae	Bacillales	Bacilli	Firmicutes	Bacteria	Human	1053195	1.0532e+06	GCF_000293565.1	GCF_000291355.1	2537562001	Strains of species found in the human gut (PMID:24861948) present in PubSEED	Initial strain selection	0	0	0	Yes	0	0	0	0	0	Gram+	Facultative anaerobe	0	0	0	0	0	5100477	5271	1811332	36	5147	97.65	ftp://ftp.ncbi.nlm.nih.gov/genomes/all/GCF/000/291/355/GCF_000291355.1_Baci_cere_BAG6X1-2_V1
Bacillus_cereus_BDRD_Cer4	Bacillus cereus BDRD-Cer4 (526978.3)	2	Bacillus cereus BDRD-Cer4	Bacillus cereus	Bacillus	Bacillaceae	Bacillales	Bacilli	Firmicutes	Bacteria	Human	526978	526978	GCF_000291355.1	GCF_000161115.1	643886162	Strains of species found in the human gut (PMID:24861948) present in PubSEED	Initial strain selection	0	0		Yes		Host-associated	Unclassified	Unclassified	Unclassified	Gram+	Facultative anaerobe		0	Motile	0	0	5385750	5472	1888732	35	5372	98.17	ftp://ftp.ncbi.nlm.nih.gov/genomes/all/GCF/000/161/115/GCF_000161115.1_ASM16111v1
Bacillus_cereus_BDRD_ST196	Bacillus cereus BDRD-ST196 (526976.3)	2	Bacillus cereus BDRD-ST196	Bacillus cereus	Bacillus	Bacillaceae	Bacillales	Bacilli	Firmicutes	Bacteria	Human	526976	526976	GCF_000161115.1	GCF_000161095.1	643886163	Strains of species found in the human gut (PMID:24861948) present in PubSEED	Initial strain selection	0	0		Yes		Host-associated	Unclassified	Unclassified	Unclassified	Gram+	Facultative anaerobe		0	Motile	0	0	5548166	5631	1952141	35	5549	98.54	ftp://ftp.ncbi.nlm.nih.gov/genomes/all/GCF/000/161/095/GCF_000161095.1_ASM16109v1
Bacillus_cereus_BDRD_ST24	Bacillus cereus BDRD-ST24 (526974.3)	2	Bacillus cereus BDRD-ST24	Bacillus cereus	Bacillus	Bacillaceae	Bacillales	Bacilli	Firmicutes	Bacteria	Human	526974	526974	GCF_000161095.1	GCF_000161055.1	643886165	Strains of species found in the human gut (PMID:24861948) present in PubSEED	Initial strain selection	0	0		Yes		Host-associated	Unclassified	Unclassified	Unclassified	Gram+	Facultative anaerobe		0	Motile	0	0	5417673	5510	1901649	35	5417	98.31	ftp://ftp.ncbi.nlm.nih.gov/genomes/all/GCF/000/161/055/GCF_000161055.1_ASM16105v1
Bacillus_cereus_BDRD_ST26	Bacillus cereus BDRD-ST26 (526975.3)	2	Bacillus cereus BDRD-ST26	Bacillus cereus	Bacillus	Bacillaceae	Bacillales	Bacilli	Firmicutes	Bacteria	Human	526975	526975	GCF_000161055.1	GCF_000161075.1	643886164	Strains of species found in the human gut (PMID:24861948) present in PubSEED	Initial strain selection	0	0		Yes		Host-associated	Unclassified	Unclassified	Unclassified	Gram+	Facultative anaerobe		0	Motile	0	0	5549834	5868	1957637	35	5778	98.47	ftp://ftp.ncbi.nlm.nih.gov/genomes/all/GCF/000/161/075/GCF_000161075.1_ASM16107v1
Bacillus_cereus_BGSC_6E1	Bacillus cereus BGSC 6E1 (526970.3)	2	Bacillus cereus BGSC 6E1	Bacillus cereus	Bacillus	Bacillaceae	Bacillales	Bacilli	Firmicutes	Bacteria	Human	526970	526970	GCF_000161075.1	GCF_000160915.1	643886036	Strains of species found in the human gut (PMID:24861948) present in PubSEED	Initial strain selection	0	0		Yes		Host-associated	Unclassified	Unclassified	Unclassified	Gram+	Facultative anaerobe		0	Motile	0	0	5709978	5767	1996966	35	5687	98.61	ftp://ftp.ncbi.nlm.nih.gov/genomes/all/GCF/000/160/915/GCF_000160915.1_ASM16091v1
Bacillus_cereus_biovar_anthracis_str_CI	Bacillus cereus biovar anthracis str. CI (637380.6)	2	Bacillus cereus biovar anthracis str. CI	Bacillus cereus	Bacillus	Bacillaceae	Bacillales	Bacilli	Firmicutes	Bacteria	Human	637380	637381	GCF_000160915.1	GCF_000143605.1	648028007	Strains of species found in the human gut (PMID:24861948) present in PubSEED	Initial strain selection	0	0		Yes		Host-associated	Unclassified	Unclassified	Unclassified	Gram+	Facultative anaerobe		0	Motile	0	0	5486649	5723	1934214	35	5558	97.12	ftp://ftp.ncbi.nlm.nih.gov/genomes/all/GCF/000/143/605/GCF_000143605.1_ASM14360v1
Bacillus_cereus_BMG1_7	Bacillus cereus BMG1.7 (1053196.3)	2	Bacillus cereus BMG1.7	Bacillus cereus	Bacillus	Bacillaceae	Bacillales	Bacilli	Firmicutes	Bacteria	Human	1053196	1.0532e+06	GCF_000143605.1	GCF_000399345.1	2537562008	Strains of species found in the human gut (PMID:24861948) present in PubSEED	Initial strain selection	0	0	0	Yes	0	Environmental	Terrestrial	Unclassified	Soil	Gram+	Facultative anaerobe		0	0	0	0	6394988	6677	2224420	35	6584	98.61	ftp://ftp.ncbi.nlm.nih.gov/genomes/all/GCF/000/399/345/GCF_000399345.1_Baci_cere_BMG1_7_V1
Bacillus_cereus_E33L	Bacillus cereus E33L (288681.15)	2	Bacillus cereus E33L	Bacillus cereus	Bacillus	Bacillaceae	Bacillales	Bacilli	Firmicutes	Bacteria	Human	288681	288681	GCF_000291315.1	GCF_000011625.1	2636415708	Strains of species found in the human gut (PMID:24861948) present in PubSEED	Initial strain selection	0	0	0	Yes	0	0	0	0	0	Gram+	Facultative anaerobe	0	0	0	0	0	5846781	6037	2054489	35	5856	97	ftp://ftp.ncbi.nlm.nih.gov/genomes/all/GCF/000/011/625/GCF_000011625.1_ASM1162v1
Bacillus_cereus_F	Bacillus cereus F (1126681.3)	1	Bacillus cereus F	Bacillus cereus	Bacillus	Bacillaceae	Bacillales	Bacilli	Firmicutes	Bacteria	Human	1126681	1.12668e+06	GCF_000833045.1	GCF_000338315.1	2547132164	Strains of species found in the human gut (PMID:24861948) present in KBase	Initial strain selection	0	0	0	Yes	0	Environmental	Terrestrial	Unclassified	Soil	Gram+	Facultative anaerobe	0	0	0	0	0	5182288	5520	1834304	35	5407	97.95	ftp://ftp.ncbi.nlm.nih.gov/genomes/all/GCF/000/338/315/GCF_000338315.1_BacF5
Bacillus_cereus_F65185	Bacillus cereus F65185 (526989.3)	2	Bacillus cereus F65185	Bacillus cereus	Bacillus	Bacillaceae	Bacillales	Bacilli	Firmicutes	Bacteria	Human	526989	526989	GCF_000338315.1	GCF_000161315.1	643886101	Strains of species found in the human gut (PMID:24861948) present in PubSEED	Initial strain selection	0	0		Yes		Host-associated	Human	Unclassified	Unclassified	Gram+	Facultative anaerobe		0	Motile	0	0	6106479	6125	2120147	35	6027	98.4	ftp://ftp.ncbi.nlm.nih.gov/genomes/all/GCF/000/161/315/GCF_000161315.1_ASM16131v1
Bacillus_cereus_F837	Bacillus cereus F837/76 (347495.3)	1	Bacillus cereus F837/76	Bacillus cereus	Bacillus	Bacillaceae	Bacillales	Bacilli	Firmicutes	Bacteria	Human	347495	347495	GCF_000161315.1	GCF_000239195.1	2513237193	Strains of species found in the human gut (PMID:24861948) present in KBase	Initial strain selection	0	0		Yes		Host-associated	Unclassified	Unclassified	Unclassified	Gram+	Facultative anaerobe		0	Motile	0	0	5288498	5609	1870768	35	5468	97.49	ftp://ftp.ncbi.nlm.nih.gov/genomes/all/GCF/000/239/195/GCF_000239195.1_ASM23919v1
Bacillus_cereus_FORC_005	N/A	0	Bacillus cereus	Bacillus cereus	Bacillus	Bacillaceae	Bacillales	Bacilli	Firmicutes	Bacteria	Human	1396		GCF_000978375.1	GCF_000978375.1	2639762914	PMID:31275260	Literature research	0	0	0	Yes	0	Engineered	Food production	Unclassified	Unclassified	Gram+	Facultative anaerobe	0	0	0	0	0	5349617	5449	1887736	35	5277	96.84	ftp://ftp.ncbi.nlm.nih.gov/genomes/all/GCF/000/978/375/GCF_000978375.1_ASM97837v1
Bacillus_cereus_FRI_35	Bacillus cereus FRI-35 (1217984.3)	2	Bacillus cereus FRI-35	Bacillus cereus	Bacillus	Bacillaceae	Bacillales	Bacilli	Firmicutes	Bacteria	Human	1217984	1.21798e+06	GCF_000239195.1	GCF_000292415.1	2561511153	Strains of species found in the human gut (PMID:24861948) present in PubSEED	Initial strain selection	0	0	0	Yes	0	0	0	0	0	Gram+	Facultative anaerobe	0	0	0	0	0	5382319	5580	1908305	35	5435	97.4	ftp://ftp.ncbi.nlm.nih.gov/genomes/all/GCF/000/292/415/GCF_000292415.1_ASM29241v1
Bacillus_cereus_G9241	Bacillus cereus G9241 (269801.5)	1	Bacillus cereus G9241	Bacillus cereus	Bacillus	Bacillaceae	Bacillales	Bacilli	Firmicutes	Bacteria	Human	269801	269802	GCF_000292415.1	GCF_000832805.1	2634166461	Strains of species found in the human gut (PMID:24861948) present in KBase	Initial strain selection	0	0		Yes		Host-associated	Unclassified	Unclassified	Unclassified	Gram+	Facultative anaerobe		0	Motile	0	0	5720073	5886	2012569	35	5714	97.08	ftp://ftp.ncbi.nlm.nih.gov/genomes/all/GCF/000/832/805/GCF_000832805.1_ASM83280v1
Bacillus_cereus_G9842	Bacillus cereus G9842 (405531.7)	2	Bacillus cereus G9842	Bacillus cereus	Bacillus	Bacillaceae	Bacillales	Bacilli	Firmicutes	Bacteria	Human	405531	405532	GCF_000832805.1	GCF_000021305.1	643348513	PMID:20203603; PMID:24861948	AGORA 1.03	0	0		Yes		Host-associated	Human	Large intestine	Digestive system	Gram+	Facultative anaerobe		0	Motile		0	5736823	5994	2008777	35	5857	97.71	ftp://ftp.ncbi.nlm.nih.gov/genomes/all/GCF/000/021/305/GCF_000021305.1_ASM2130v1
Bacillus_cereus_H3081_97	Bacillus cereus H3081.97 (451708.10)	1	Bacillus cereus H3081.97	Bacillus cereus	Bacillus	Bacillaceae	Bacillales	Bacilli	Firmicutes	Bacteria	Human	451708	451708		GCF_000171035.2	2562617069	Strains of species found in the human gut (PMID:24861948) present in KBase	Initial strain selection	0	0		Yes		Host-associated	Animal	Unclassified	Digestive system	Gram+	Facultative anaerobe		0	Motile	0	0	5157777	5096	1821792	35	4970	97.53	https://www.ncbi.nlm.nih.gov/assembly/GCF_000171035.2
Bacillus_cereus_HD73	Bacillus cereus HD73 (1053200.3)	2	Bacillus cereus HD73	Bacillus cereus	Bacillus	Bacillaceae	Bacillales	Bacilli	Firmicutes	Bacteria	Human	1053200	1.0532e+06	GCF_000171035.2	GCF_000293685.1	2537562000	Strains of species found in the human gut (PMID:24861948) present in PubSEED	Initial strain selection	0	0	0	Yes	0	Host-associated	Arthropoda	Unclassified	Unclassified	Gram+	Facultative anaerobe	0	0	0	0	0	5772127	6115	2021104	35	6008	98.25	ftp://ftp.ncbi.nlm.nih.gov/genomes/all/GCF/000/293/685/GCF_000293685.1_Baci_cere_HD73_V1
Bacillus_cereus_HuA2_1	Bacillus cereus HuA2-1 (1053201.3)	2	Bacillus cereus HuA2-1	Bacillus cereus	Bacillus	Bacillaceae	Bacillales	Bacilli	Firmicutes	Bacteria	Human	1053201	1.0532e+06	GCF_000293685.1	GCF_000293705.1	2537561999	Strains of species found in the human gut (PMID:24861948) present in PubSEED	Initial strain selection	0	0	0	Yes	0	0	0	0	0	Gram+	Facultative anaerobe	0	0	0	0	0	6396969	6496	2242382	35	6377	98.17	ftp://ftp.ncbi.nlm.nih.gov/genomes/all/GCF/000/293/705/GCF_000293705.1_Baci_cere_HuA2-1_V1
Bacillus_cereus_HuA2_3	Bacillus cereus HuA2-3 (1053202.3)	2	Bacillus cereus HuA2-3	Bacillus cereus	Bacillus	Bacillaceae	Bacillales	Bacilli	Firmicutes	Bacteria	Human	1053202	1.0532e+06	GCF_000293705.1	GCF_000399405.1	2531839575	Strains of species found in the human gut (PMID:24861948) present in PubSEED	Initial strain selection	0	0	0	Yes	0	0	0	0	0	Gram+	Facultative anaerobe	0	0	0	0	0	5681134	5800	1995148	35	5702	98.31	ftp://ftp.ncbi.nlm.nih.gov/genomes/all/GCF/000/399/405/GCF_000399405.1_Baci_cere_HuA2-3_V1
Bacillus_cereus_HuA2_4	Bacillus cereus HuA2-4 (1053203.3)	2	Bacillus cereus HuA2-4	Bacillus cereus	Bacillus	Bacillaceae	Bacillales	Bacilli	Firmicutes	Bacteria	Human	1053203	1.0532e+06	GCF_000399405.1	GCF_000291175.1	2531839576	Strains of species found in the human gut (PMID:24861948) present in PubSEED	Initial strain selection	0	0	0	Yes	0	0	0	0	0	Gram+	Facultative anaerobe	0	0	0	0	0	5645027	5773	1991806	35	5679	98.37	ftp://ftp.ncbi.nlm.nih.gov/genomes/all/GCF/000/291/175/GCF_000291175.1_Baci_cere_HuA2-4_V1
Bacillus_cereus_HuA2_9	Bacillus cereus HuA2-9 (1053204.3)	2	Bacillus cereus HuA2-9	Bacillus cereus	Bacillus	Bacillaceae	Bacillales	Bacilli	Firmicutes	Bacteria	Human	1053204	1.0532e+06	GCF_000291175.1	GCF_000398985.1	2531839577	Strains of species found in the human gut (PMID:24861948) present in PubSEED	Initial strain selection	0	0	0	Yes	0	0	0	0	0	Gram+	Facultative anaerobe	0	0	0	0	0	5787866	5940	2036366	35	5844	98.38	ftp://ftp.ncbi.nlm.nih.gov/genomes/all/GCF/000/398/985/GCF_000398985.1_Baci_cere_HuA2-9_V1
Bacillus_cereus_HuA3_9	Bacillus cereus HuA3-9 (1053205.3)	2	Bacillus cereus HuA3-9	Bacillus cereus	Bacillus	Bacillaceae	Bacillales	Bacilli	Firmicutes	Bacteria	Human	1053205	1.05321e+06	GCF_000398985.1	GCF_000398965.1	2541047117	Strains of species found in the human gut (PMID:24861948) present in PubSEED	Initial strain selection	0	0	0	Yes	0	0	0	0	0	Gram+	Facultative anaerobe	0	0	0	0	0	6154119	6389	2161190	35	6274	98.2	ftp://ftp.ncbi.nlm.nih.gov/genomes/all/GCF/000/398/965/GCF_000398965.1_Baci_cere_HuA3-9_V1
Bacillus_cereus_HuA4_10	Bacillus cereus HuA4-10 (1053206.3)	2	Bacillus cereus HuA4-10	Bacillus cereus	Bacillus	Bacillaceae	Bacillales	Bacilli	Firmicutes	Bacteria	Human	1053206	1.05321e+06	GCF_000398965.1	GCF_000291075.1	2531839578	Strains of species found in the human gut (PMID:24861948) present in PubSEED	Initial strain selection	0	0	0	Yes	0	0	0	0	0	Gram+	Facultative anaerobe	0	0	0	0	0	5761566	5920	2030197	35	5803	98.02	ftp://ftp.ncbi.nlm.nih.gov/genomes/all/GCF/000/291/075/GCF_000291075.1_Baci_cere_HuA4-10_V1
Bacillus_cereus_HuB1_1	Bacillus cereus HuB1-1 (1053207.3)	2	Bacillus cereus HuB1-1	Bacillus cereus	Bacillus	Bacillaceae	Bacillales	Bacilli	Firmicutes	Bacteria	Human	1053207	1.05321e+06	GCF_000291075.1	GCF_000293725.1	2519899781	Strains of species found in the human gut (PMID:24861948) present in PubSEED	Initial strain selection	0	0	0	Yes	0	Environmental	Terrestrial	Unclassified	Soil	Gram+	Facultative anaerobe	0	0	0	0	0	5694837	5794	1992956	35	5693	98.26	ftp://ftp.ncbi.nlm.nih.gov/genomes/all/GCF/000/293/725/GCF_000293725.1_Baci_cere_HuB1-1_V1
Bacillus_cereus_HuB13_1	Bacillus cereus HuB13-1 (1053208.3)	2	Bacillus cereus HuB13-1	Bacillus cereus	Bacillus	Bacillaceae	Bacillales	Bacilli	Firmicutes	Bacteria	Human	1053208	1.05321e+06	GCF_000293725.1	GCF_000399365.1	2541047118	Strains of species found in the human gut (PMID:24861948) present in PubSEED	Initial strain selection	0	0	0	Yes	0	Environmental	Terrestrial	Unclassified	Soil	Gram+	Facultative anaerobe	0	0	0	0	0	6599708	6929	2294311	35	6813	98.33	ftp://ftp.ncbi.nlm.nih.gov/genomes/all/GCF/000/399/365/GCF_000399365.1_Baci_cere_HuB13-1_V1
Bacillus_cereus_HuB2_9	Bacillus cereus HuB2-9 (1053209.3)	2	Bacillus cereus HuB2-9	Bacillus cereus	Bacillus	Bacillaceae	Bacillales	Bacilli	Firmicutes	Bacteria	Human	1053209	1.05321e+06	GCF_000399365.1	GCF_000293745.1	2519899783	Strains of species found in the human gut (PMID:24861948) present in PubSEED	Initial strain selection	0	0	0	Yes	0	0	0	0	0	Gram+	Facultative anaerobe	0	0	0	0	0	5691579	5819	1995328	35	5713	98.18	ftp://ftp.ncbi.nlm.nih.gov/genomes/all/GCF/000/293/745/GCF_000293745.1_Baci_cere_HuB2-9_V1
Bacillus_cereus_HuB4_4	Bacillus cereus HuB4-4 (1053211.3)	2	Bacillus cereus HuB4-4	Bacillus cereus	Bacillus	Bacillaceae	Bacillales	Bacilli	Firmicutes	Bacteria	Human	1053211	1.05321e+06	GCF_000291095.1	GCF_000399305.1	2531839574	Strains of species found in the human gut (PMID:24861948) present in PubSEED	Initial strain selection	0	0	0	Yes	0	Environmental	Terrestrial	Unclassified	Soil	Gram+	Facultative anaerobe	0	0	0	0	0	6409465	6774	2231475	35	6656	98.26	ftp://ftp.ncbi.nlm.nih.gov/genomes/all/GCF/000/399/305/GCF_000399305.1_Baci_cere_HuB4-4_V1
Bacillus_cereus_HuB5_5	Bacillus cereus HuB5-5 (1053212.3)	2	Bacillus cereus HuB5-5	Bacillus cereus	Bacillus	Bacillaceae	Bacillales	Bacilli	Firmicutes	Bacteria	Human	1053212	1.05321e+06	GCF_000399305.1	GCF_000291115.1	2537562035	Strains of species found in the human gut (PMID:24861948) present in PubSEED	Initial strain selection	0	0	0	Yes	0	Environmental	Terrestrial	Unclassified	Soil	Gram+	Facultative anaerobe	0	0	0	0	0	5731874	5872	2013206	35	5773	98.31	ftp://ftp.ncbi.nlm.nih.gov/genomes/all/GCF/000/291/115/GCF_000291115.1_Baci_cere_HuB5-5_V1
Bacillus_cereus_IS075	Bacillus cereus IS075 (718220.3)	2	Bacillus cereus IS075	Bacillus cereus	Bacillus	Bacillaceae	Bacillales	Bacilli	Firmicutes	Bacteria	Human	718220	718220	GCF_000291115.1	GCF_000290935.2	2537562207	Strains of species found in the human gut (PMID:24861948) present in PubSEED	Initial strain selection	0	0	0	Yes	0	Host-associated	Mammals	Unclassified	Unclassified	Gram+	Facultative anaerobe	0	0	0	0	0	5804380	6041	2045669	35	5932	98.2	ftp://ftp.ncbi.nlm.nih.gov/genomes/all/GCF/000/290/935/GCF_000290935.2_Baci_cere_IS075_V2
Bacillus_cereus_IS195	Bacillus cereus IS195 (1053213.3)	2	Bacillus cereus IS195	Bacillus cereus	Bacillus	Bacillaceae	Bacillales	Bacilli	Firmicutes	Bacteria	Human	1053213	1.05321e+06	GCF_000290935.2	GCF_000399225.1	2537562036	Strains of species found in the human gut (PMID:24861948) present in PubSEED	Initial strain selection	0	0	0	Yes	0	0	0	0	0	Gram+	Facultative anaerobe	0	0	0	0	0	5792474	6043	2039615	35	5951	98.48	ftp://ftp.ncbi.nlm.nih.gov/genomes/all/GCF/000/399/225/GCF_000399225.1_Baci_cere_IS195_V1
Bacillus_cereus_IS845_00	Bacillus cereus IS845/00 (1053214.3)	2	Bacillus cereus IS845/00	Bacillus cereus	Bacillus	Bacillaceae	Bacillales	Bacilli	Firmicutes	Bacteria	Human	1053214	1.05321e+06	GCF_000399225.1	GCF_000399205.1	2537561734	Strains of species found in the human gut (PMID:24861948) present in PubSEED	Initial strain selection	0	0	0	Yes	0	Host-associated	Mammals	Unclassified	Unclassified	Gram+	Facultative anaerobe	0	0	0	0	0	5781148	6033	2035880	35	5934	98.36	ftp://ftp.ncbi.nlm.nih.gov/genomes/all/GCF/000/399/205/GCF_000399205.1_Baci_cere_IS845_00_V1
Bacillus_cereus_ISP2954	Bacillus cereus ISP2954 (1053215.3)	2	Bacillus cereus ISP2954	Bacillus cereus	Bacillus	Bacillaceae	Bacillales	Bacilli	Firmicutes	Bacteria	Human	1053215	1.05322e+06	GCF_000399205.1	GCF_000399505.1	2534681955	Strains of species found in the human gut (PMID:24861948) present in PubSEED	Initial strain selection	0	0	0	Yes	0	Environmental	Terrestrial	Unclassified	Soil	Gram+	Facultative anaerobe		0	0	0	0	6646514	6960	2311766	35	6854	98.48	ftp://ftp.ncbi.nlm.nih.gov/genomes/all/GCF/000/399/505/GCF_000399505.1_Baci_cere_ISP2954_V1
Bacillus_cereus_ISP3191	Bacillus cereus ISP3191 (1053216.3)	2	Bacillus cereus ISP3191	Bacillus cereus	Bacillus	Bacillaceae	Bacillales	Bacilli	Firmicutes	Bacteria	Human	1053216	1.05322e+06	GCF_000399505.1	GCF_000291135.1	2519103167	Strains of species found in the human gut (PMID:24861948) present in PubSEED	Initial strain selection	0	0	0	Yes	0	0	0	0	0	Gram+	Facultative anaerobe	0	0	0	0	0	5309183	5491	1866557	35	5402	98.38	ftp://ftp.ncbi.nlm.nih.gov/genomes/all/GCF/000/291/135/GCF_000291135.1_Baci_cere_ISP3191_V1
Bacillus_cereus_K_5975c	Bacillus cereus K-5975c (1053217.3)	2	Bacillus cereus K-5975c	Bacillus cereus	Bacillus	Bacillaceae	Bacillales	Bacilli	Firmicutes	Bacteria	Human	1053217	1.05322e+06	GCF_000291135.1	GCF_000399185.1	2537561729	Strains of species found in the human gut (PMID:24861948) present in PubSEED	Initial strain selection	0	0	0	Yes	0	0	0	0	0	Gram+	Facultative anaerobe	0	0	0	0	0	6248515	6333	2172882	35	6216	98.15	ftp://ftp.ncbi.nlm.nih.gov/genomes/all/GCF/000/399/185/GCF_000399185.1_Baci_cere_K-5975c_V1
Bacillus_cereus_LCT_BC244	Bacillus cereus LCT-BC244 (1163722.3)	2	Bacillus cereus LCT-BC244	Bacillus cereus	Bacillus	Bacillaceae	Bacillales	Bacilli	Firmicutes	Bacteria	Human	1163722	1.16372e+06	GCF_000399185.1	GCF_000256545.1	2548876851	Strains of species found in the human gut (PMID:24861948) present in PubSEED	Initial strain selection	0	0		Yes	0	0	0	0	0	Gram+	Facultative anaerobe		0	0	0	0	5109271	5289	1807005	35	5202	98.36	ftp://ftp.ncbi.nlm.nih.gov/genomes/all/GCF/000/256/545/GCF_000256545.1_ASM25654v1
Bacillus_cereus_m1293	Bacillus cereus m1293 (526973.3)	2	Bacillus cereus m1293	Bacillus cereus	Bacillus	Bacillaceae	Bacillales	Bacilli	Firmicutes	Bacteria	Human	526973	526973	GCF_000256545.1	GCF_000003645.1	643886042	Strains of species found in the human gut (PMID:24861948) present in PubSEED	Initial strain selection	0	0		Yes		Engineered	Food production	Unclassified	Dairy products	Gram+	Facultative anaerobe		0	Motile	0	0	5245625	5358	1853735	35	5282	98.58	ftp://ftp.ncbi.nlm.nih.gov/genomes/all/GCF/000/003/645/GCF_000003645.1_ASM364v1
Bacillus_cereus_m1550	Bacillus cereus m1550 (526969.3)	2	Bacillus cereus m1550	Bacillus cereus	Bacillus	Bacillaceae	Bacillales	Bacilli	Firmicutes	Bacteria	Human	526969	526969	GCF_000003645.1	GCF_000161035.1	643886166	Strains of species found in the human gut (PMID:24861948) present in PubSEED	Initial strain selection	0	0		Yes		Host-associated	Birds	Unclassified	Unclassified	Gram+	Facultative anaerobe		0	Motile	0	0	5234093	5325	1836855	35	5245	98.5	ftp://ftp.ncbi.nlm.nih.gov/genomes/all/GCF/000/161/035/GCF_000161035.1_ASM16103v1
Bacillus_cereus_MC118	Bacillus cereus MC118 (1053218.3)	2	Bacillus cereus MC118	Bacillus cereus	Bacillus	Bacillaceae	Bacillales	Bacilli	Firmicutes	Bacteria	Human	1053218	1.05322e+06	GCF_000161035.1	GCF_000399245.1	2537561730	Strains of species found in the human gut (PMID:24861948) present in PubSEED	Initial strain selection	0	0	0	Yes	0	Environmental	Terrestrial	Unclassified	Soil	Gram+	Facultative anaerobe	0	0	0	0	0	5584023	5788	1967810	35	5744	99.24	ftp://ftp.ncbi.nlm.nih.gov/genomes/all/GCF/000/399/245/GCF_000399245.1_Baci_cere_MC118_V1
Bacillus_cereus_MC67	Bacillus cereus MC67 (1053219.3)	2	Bacillus cereus MC67	Bacillus cereus	Bacillus	Bacillaceae	Bacillales	Bacilli	Firmicutes	Bacteria	Human	1053219	1.05322e+06	GCF_000399245.1	GCF_000291155.1	2537562034	Strains of species found in the human gut (PMID:24861948) present in PubSEED	Initial strain selection	0	0	0	Yes	0	Environmental	Terrestrial	Unclassified	Soil	Gram+	Facultative anaerobe	0	0	0	0	0	5702115	5876	2014259	35	5774	98.26	ftp://ftp.ncbi.nlm.nih.gov/genomes/all/GCF/000/291/155/GCF_000291155.1_Baci_cere_MC67_V1
Bacillus_cereus_MSX_A1	Bacillus cereus MSX-A1 (1053220.3)	2	Bacillus cereus MSX-A1	Bacillus cereus	Bacillus	Bacillaceae	Bacillales	Bacilli	Firmicutes	Bacteria	Human	1053220	1.05322e+06	GCF_000160955.1	GCF_000291195.1	2519103165	Strains of species found in the human gut (PMID:24861948) present in PubSEED	Initial strain selection	0	0	0	Yes	0	Engineered	Built environment	Unclassified	Unclassified	Gram+	Facultative anaerobe	0	0	0	0	0	5981055	6267	2089422	35	6152	98.16	ftp://ftp.ncbi.nlm.nih.gov/genomes/all/GCF/000/291/195/GCF_000291195.1_Baci_cere_MSX-A1_V1
Bacillus_cereus_MSX_A12	Bacillus cereus MSX-A12 (1053221.3)	2	Bacillus cereus MSX-A12	Bacillus cereus	Bacillus	Bacillaceae	Bacillales	Bacilli	Firmicutes	Bacteria	Human	1053221	1.05322e+06	GCF_000291195.1	GCF_000291235.1	2519103166	Strains of species found in the human gut (PMID:24861948) present in PubSEED	Initial strain selection	0	0	0	Yes	0	Engineered	Built environment	Unclassified	Unclassified	Gram+	Facultative anaerobe	0	0	0	0	0	5665473	5952	1996852	35	5874	98.69	ftp://ftp.ncbi.nlm.nih.gov/genomes/all/GCF/000/291/235/GCF_000291235.1_Baci_cere_MSX-A12_V1
Bacillus_cereus_MSX_D12	Bacillus cereus MSX-D12 (1053222.3)	2	Bacillus cereus MSX-D12	Bacillus cereus	Bacillus	Bacillaceae	Bacillales	Bacilli	Firmicutes	Bacteria	Human	1053222	1.05322e+06	GCF_000291235.1	GCF_000291275.1	2519103154	Strains of species found in the human gut (PMID:24861948) present in PubSEED	Initial strain selection	0	0	0	Yes	0	Engineered	Built environment	Unclassified	Unclassified	Gram+	Facultative anaerobe	0	0	0	0	0	5558440	5811	1956406	35	5698	98.06	ftp://ftp.ncbi.nlm.nih.gov/genomes/all/GCF/000/291/275/GCF_000291275.1_Baci_cere_MSX-D12_V1
Bacillus_cereus_NC7401	Bacillus cereus NC7401 (334406.4)	2	Bacillus cereus NC7401	Bacillus cereus	Bacillus	Bacillaceae	Bacillales	Bacilli	Firmicutes	Bacteria	Human	334406	334406	GCF_000291275.1	GCF_000283675.1	2511231081	Strains of species found in the human gut (PMID:24861948) present in PubSEED	Initial strain selection	0	0	0	Yes	0	Environmental	Terrestrial	Unclassified	Soil	Gram+	Facultative anaerobe	0	0	0	0	0	5552031	5900	1972613	36	5754	97.53	ftp://ftp.ncbi.nlm.nih.gov/genomes/all/GCF/000/283/675/GCF_000283675.1_ASM28367v1
Bacillus_cereus_NVH0597_99	Bacillus cereus NVH0597-99 (451707.4)	1	Bacillus cereus NVH0597-99	Bacillus cereus	Bacillus	Bacillaceae	Bacillales	Bacilli	Firmicutes	Bacteria	Human	451707	451707	GCF_000283675.1	GCF_000181635.1	2562617068	Strains of species found in the human gut (PMID:24861948) present in KBase	Initial strain selection	0	0		Yes		Engineered	Food production	Unclassified	Unclassified	Gram+	Facultative anaerobe		0	Motile	0	0	5348704	5390	1889829	35	5265	97.68	https://www.ncbi.nlm.nih.gov/assembly/GCF_000181635.1/
Bacillus_cereus_Q1	Bacillus cereus Q1 (361100.6)	2	Bacillus cereus Q1	Bacillus cereus	Bacillus	Bacillaceae	Bacillales	Bacilli	Firmicutes	Bacteria	Human	361100	361101	GCF_000181635.1	GCF_000013065.1	643348514	Strains of species found in the human gut (PMID:24861948) present in PubSEED	Initial strain selection	0	0		Yes	0	Environmental	Terrestrial	Unclassified	Oil reservoir	Gram+	Facultative anaerobe		0	Motile	0	0	5506207	5621	1952940	35	5488	97.63	ftp://ftp.ncbi.nlm.nih.gov/genomes/all/GCF/000/013/065/GCF_000013065.1_ASM1306v1
Bacillus_cereus_R309803	Bacillus cereus R309803 (526968.3)	2	Bacillus cereus R309803	Bacillus cereus	Bacillus	Bacillaceae	Bacillales	Bacilli	Firmicutes	Bacteria	Human	526968	526968	GCF_000013065.1	GCF_000160995.1	643886032	Strains of species found in the human gut (PMID:24861948) present in PubSEED	Initial strain selection	0	0		Yes		Host-associated	Animal	Unclassified	Circulatory system	Gram+	Facultative anaerobe		0	Motile		0	5563553	5675	1967087	35	5587	98.45	https://www.ncbi.nlm.nih.gov/assembly/GCF_000160995.1/
Bacillus_cereus_Rock1_15	Bacillus cereus Rock1-15 (526982.3)	2	Bacillus cereus Rock1-15	Bacillus cereus	Bacillus	Bacillaceae	Bacillales	Bacilli	Firmicutes	Bacteria	Human	526982	526982	GCF_000160995.1	GCF_000161175.1	643886123	Strains of species found in the human gut (PMID:24861948) present in PubSEED	Initial strain selection	0	0		Yes		Environmental	Terrestrial	Unclassified	Soil	Gram+	Facultative anaerobe		0	Motile	0	0	5746378	5887	2004837	35	5787	98.3	ftp://ftp.ncbi.nlm.nih.gov/genomes/all/GCF/000/161/175/GCF_000161175.1_ASM16117v1
Bacillus_cereus_Rock1_3	Bacillus cereus Rock1-3 (526981.3)	2	Bacillus cereus Rock1-3	Bacillus cereus	Bacillus	Bacillaceae	Bacillales	Bacilli	Firmicutes	Bacteria	Human	526981	526981	GCF_000161175.1	GCF_000161155.1	643886160	Strains of species found in the human gut (PMID:24861948) present in PubSEED	Initial strain selection	0	0		Yes		Environmental	Terrestrial	Unclassified	Soil	Gram+	Facultative anaerobe		0	Motile	0	0	5842754	5893	2040899	35	5815	98.68	ftp://ftp.ncbi.nlm.nih.gov/genomes/all/GCF/000/161/155/GCF_000161155.1_ASM16115v1
Bacillus_cereus_Rock3_28	N/A	0	Bacillus cereus Rock3-28	Bacillus cereus	Bacillus	Bacillaceae	Bacillales	Bacilli	Firmicutes	Bacteria	Human	526983		GCF_000161195.1	GCF_000161195.1	643886159	PMID:31275260	Literature research	0	0		Yes		Environmental	Terrestrial	Unclassified	Soil	Gram+	Facultative anaerobe		0	Motile	0	0	5926597	5788	2117152	36	5728	98.96	ftp://ftp.ncbi.nlm.nih.gov/genomes/all/GCF/000/161/195/GCF_000161195.1_ASM16119v1
Bacillus_cereus_Rock3_29	Bacillus cereus Rock3-29 (526984.3)	2	Bacillus cereus Rock3-29	Bacillus cereus	Bacillus	Bacillaceae	Bacillales	Bacilli	Firmicutes	Bacteria	Human	526984	526984	GCF_000161155.1	GCF_000161215.1	643886158	Strains of species found in the human gut (PMID:24861948) present in PubSEED	Initial strain selection	0	0		Yes		Environmental	Terrestrial	Unclassified	Soil	Gram+	Facultative anaerobe		0	Motile	0	0	5859411	5945	2047197	35	5868	98.7	ftp://ftp.ncbi.nlm.nih.gov/genomes/all/GCF/000/161/215/GCF_000161215.1_ASM16121v1
Bacillus_cereus_Rock3_42	Bacillus cereus Rock3-42 (526985.3)	2	Bacillus cereus Rock3-42	Bacillus cereus	Bacillus	Bacillaceae	Bacillales	Bacilli	Firmicutes	Bacteria	Human	526985	526985	GCF_000161215.1	GCF_000161235.1	643886157	Strains of species found in the human gut (PMID:24861948) present in PubSEED	Initial strain selection	0	0		Yes		Environmental	Terrestrial	Unclassified	Soil	Gram+	Facultative anaerobe		0	Motile	0	0	5183704	5396	1825261	35	5313	98.46	ftp://ftp.ncbi.nlm.nih.gov/genomes/all/GCF/000/161/235/GCF_000161235.1_ASM16123v1
Bacillus_cereus_Rock3_44	Bacillus cereus Rock3-44 (526986.3)	1	Bacillus cereus Rock3-44	Bacillus cereus	Bacillus	Bacillaceae	Bacillales	Bacilli	Firmicutes	Bacteria	Human	526986	526986	NZ_CM000733	GCF_000161255.1	643886026	PMID:31275260	Literature research	0	0		Yes		Environmental	Terrestrial	Unclassified	Soil	Gram+	Facultative anaerobe		0	Motile	0	0	4894304	4827	1797684	37	4750	98.4	ftp://ftp.ncbi.nlm.nih.gov/genomes/all/GCF/000/161/255/GCF_000161255.1_ASM16125v1
Bacillus_cereus_Rock4_18	Bacillus cereus Rock4-18 (526988.3)	2	Bacillus cereus Rock4-18	Bacillus cereus	Bacillus	Bacillaceae	Bacillales	Bacilli	Firmicutes	Bacteria	Human	526988	526988	GCF_000161235.1	GCF_000161295.1	2597489872	Strains of species found in the human gut (PMID:24861948) present in PubSEED	Initial strain selection	0	0		Yes		Environmental	Terrestrial	Unclassified	Soil	Gram+	Facultative anaerobe		0	Motile	0	0	5923534	5937	2065958	35	5827	98.15	ftp://ftp.ncbi.nlm.nih.gov/genomes/all/GCF/000/161/295/GCF_000161295.1_ASM16129v1
Bacillus_cereus_Rock4_2	Bacillus cereus Rock4-2 (526987.3)	1	Bacillus cereus Rock4-2	Bacillus cereus	Bacillus	Bacillaceae	Bacillales	Bacilli	Firmicutes	Bacteria	Human	526987	526987	GCF_000161295.1	GCF_000161275.1	643886156	Strains of species found in the human gut (PMID:24861948) present in KBase	Initial strain selection	0	0		Yes		Environmental	Terrestrial	Unclassified	Soil	Gram+	Facultative anaerobe		0	Motile	0	0	5737687	5758	2001378	35	5715	99.25	ftp://ftp.ncbi.nlm.nih.gov/genomes/all/GCF/000/161/275/GCF_000161275.1_ASM16127v1
Bacillus_cereus_SJ1	Bacillus cereus SJ1 (699184.4)	2	Bacillus cereus SJ1	Bacillus cereus	Bacillus	Bacillaceae	Bacillales	Bacilli	Firmicutes	Bacteria	Human	699184	699184	GCF_000161275.1	GCF_000177295.1	2597489877	Strains of species found in the human gut (PMID:24861948) present in PubSEED	Initial strain selection	0	0		Yes	0	Host-associated	Unclassified	Unclassified	Unclassified	Gram+	Facultative anaerobe		0	Motile	0	0	5156400	5637	1825519	35	5502	97.61	https://www.ncbi.nlm.nih.gov/assembly/GCF_000177295.1
Bacillus_cereus_str_Schrouff	Bacillus cereus str. Schrouff (718221.3)	2	Bacillus cereus str. Schrouff	Bacillus cereus	Bacillus	Bacillaceae	Bacillales	Bacilli	Firmicutes	Bacteria	Human	718221	718221		GCF_000398945.1	2534681695	Strains of species found in the human gut (PMID:24861948) present in PubSEED	Initial strain selection	0	0	0	Yes	0	0	0	0	0	Gram+	Facultative anaerobe	0	0	0	0	0	6247840	6322	2173094	35	6207	98.18	ftp://ftp.ncbi.nlm.nih.gov/genomes/all/GCF/000/398/945/GCF_000398945.1_Baci_cere_Schrouff_V2
Bacillus_cereus_subsp_cytotoxis_NVH_391_98	Bacillus cereus subsp. cytotoxis NVH 391-98 (315749.4)	2	Bacillus cytotoxicus NVH 391-98	Bacillus cytotoxicus	Bacillus	Bacillaceae	Bacillales	Bacilli	Firmicutes	Bacteria	Human	315749	315749	GCF_000398945.1	GCF_000017425.1	640753006	Strains of species found in the human gut (PMID:24861948) present in PubSEED	Initial strain selection	0	0		Yes		Host-associated	Plants	Unclassified	Unclassified	Gram+	Facultative anaerobe		0	Motile	0	0	4094159	4250	1468452	36	4015	94.47	ftp://ftp.ncbi.nlm.nih.gov/genomes/all/GCF/000/017/425/GCF_000017425.1_ASM1742v1
Bacillus_cereus_TIAC219	Bacillus cereus TIAC219 (718222.3)	2	Bacillus cereus TIAC219	Bacillus cereus	Bacillus	Bacillaceae	Bacillales	Bacilli	Firmicutes	Bacteria	Human	718222	718222	GCF_000017425.1	GCF_000398785.1	2534681696	Strains of species found in the human gut (PMID:24861948) present in PubSEED	Initial strain selection	0	0	0	Yes	0	Engineered	Food production	Unclassified	Unclassified	Gram+	Facultative anaerobe	0	0	0	0	0	6671480	6921	2315596	35	6839	98.82	ftp://ftp.ncbi.nlm.nih.gov/genomes/all/GCF/000/398/785/GCF_000398785.1_Baci_cere_TIAC219_V2
Bacillus_cereus_VD014	Bacillus cereus VD014 (1053223.3)	2	Bacillus cereus VD014	Bacillus cereus	Bacillus	Bacillaceae	Bacillales	Bacilli	Firmicutes	Bacteria	Human	1053223	1.05322e+06	GCF_000398785.1	GCF_000291255.1	2519103153	Strains of species found in the human gut (PMID:24861948) present in PubSEED	Initial strain selection	0	0	0	Yes	0	0	0	0	0	Gram+	Facultative anaerobe	0	0	0	0	0	6129787	6170	2125707	35	6079	98.53	ftp://ftp.ncbi.nlm.nih.gov/genomes/all/GCF/000/291/255/GCF_000291255.1_Baci_cere_VD014_V1
Bacillus_cereus_VD021	Bacillus cereus VD021 (1053224.3)	2	Bacillus cereus VD021	Bacillus cereus	Bacillus	Bacillaceae	Bacillales	Bacilli	Firmicutes	Bacteria	Human	1053224	1.05322e+06	GCF_000291255.1	GCF_000399145.1	2537561697	Strains of species found in the human gut (PMID:24861948) present in PubSEED	Initial strain selection	0	0	0	Yes	0	Environmental	Aquatic	Pond	Freshwater	Gram+	Facultative anaerobe	0	0	0	0	0	5998316	6197	2106948	35	6094	98.34	ftp://ftp.ncbi.nlm.nih.gov/genomes/all/GCF/000/399/145/GCF_000399145.1_Baci_cere_VD021_V1
Bacillus_cereus_VD022	Bacillus cereus VD022 (718223.3)	2	Bacillus cereus VD022	Bacillus cereus	Bacillus	Bacillaceae	Bacillales	Bacilli	Firmicutes	Bacteria	Human	718223	718223	GCF_000399145.1	GCF_000290955.1	2519899844	Strains of species found in the human gut (PMID:24861948) present in PubSEED	Initial strain selection	0	0	0	Yes	0	Environmental	Aquatic	Pond	Freshwater	Gram+	Facultative anaerobe	0	0	0	0	0	6651469	6903	2308916	35	6808	98.62	ftp://ftp.ncbi.nlm.nih.gov/genomes/all/GCF/000/290/955/GCF_000290955.1_Baci_cere_VD022_G8177_V1
Bacillus_cereus_VD045	Bacillus cereus VD045 (1053225.3)	2	Bacillus cereus VD045	Bacillus cereus	Bacillus	Bacillaceae	Bacillales	Bacilli	Firmicutes	Bacteria	Human	1053225	1.05323e+06	GCF_000290955.1	GCF_000291215.1	2519103152	Strains of species found in the human gut (PMID:24861948) present in PubSEED	Initial strain selection	0	0	0	Yes	0	Environmental	Terrestrial	Unclassified	Soil	Gram+	Facultative anaerobe	0	0	0	0	0	6466674	6596	2239436	35	6488	98.36	ftp://ftp.ncbi.nlm.nih.gov/genomes/all/GCF/000/291/215/GCF_000291215.1_Baci_cere_VD045_V1
Bacillus_cereus_VD048	Bacillus cereus VD048 (1053226.3)	2	Bacillus cereus VD048	Bacillus cereus	Bacillus	Bacillaceae	Bacillales	Bacilli	Firmicutes	Bacteria	Human	1053226	1.05323e+06	GCF_000291215.1	GCF_000290915.1	2519103151	Strains of species found in the human gut (PMID:24861948) present in PubSEED	Initial strain selection	0	0	0	Yes	0	0	0	0	0	Gram+	Facultative anaerobe	0	0	0	0	0	5975635	6152	2101777	35	6035	98.1	ftp://ftp.ncbi.nlm.nih.gov/genomes/all/GCF/000/290/915/GCF_000290915.1_Baci_cere_VD048_V1
Bacillus_cereus_VD102	Bacillus cereus VD102 (1053228.3)	2	Bacillus cereus VD102	Bacillus cereus	Bacillus	Bacillaceae	Bacillales	Bacilli	Firmicutes	Bacteria	Human	1053228	1.05323e+06	GCF_000290895.1	GCF_000290875.1	2519103149	Strains of species found in the human gut (PMID:24861948) present in PubSEED	Initial strain selection	0	0	0	Yes	0	0	0	0	0	Gram+	Facultative anaerobe	0	0	0	0	0	5704972	5941	2010389	35	5834	98.2	ftp://ftp.ncbi.nlm.nih.gov/genomes/all/GCF/000/290/875/GCF_000290875.1_Baci_cere_VD102_V1
Bacillus_cereus_VD107	Bacillus cereus VD107 (1053229.3)	2	Bacillus cereus VD107	Bacillus cereus	Bacillus	Bacillaceae	Bacillales	Bacilli	Firmicutes	Bacteria	Human	1053229	1.05323e+06	GCF_000290875.1	GCF_000290855.1	2519103148	Strains of species found in the human gut (PMID:24861948) present in PubSEED	Initial strain selection	0	0	0	Yes	0	0	0	0	0	Gram+	Facultative anaerobe	0	0	0	0	0	5319054	5493	1875479	35	5362	97.62	ftp://ftp.ncbi.nlm.nih.gov/genomes/all/GCF/000/290/855/GCF_000290855.1_Baci_cere_VD107_V1
Bacillus_cereus_VD115	Bacillus cereus VD115 (1053230.3)	2	Bacillus cereus VD115	Bacillus cereus	Bacillus	Bacillaceae	Bacillales	Bacilli	Firmicutes	Bacteria	Human	1053230	1.05323e+06	GCF_000290855.1	GCF_000290835.1	2519103147	Strains of species found in the human gut (PMID:24861948) present in PubSEED	Initial strain selection	0	0	0	Yes	0	Environmental	Terrestrial	Unclassified	Soil	Gram+	Facultative anaerobe		0	0	0	0	6389631	6791	2231751	35	6672	98.25	ftp://ftp.ncbi.nlm.nih.gov/genomes/all/GCF/000/290/835/GCF_000290835.1_Baci_cere_VD115_V1
Bacillus_cereus_VD118	Bacillus cereus VD118 (1053231.3)	2	Bacillus cereus VD118	Bacillus cereus	Bacillus	Bacillaceae	Bacillales	Bacilli	Firmicutes	Bacteria	Human	1053231	1.05323e+06	GCF_000290835.1	GCF_000399525.1	2531839248	Strains of species found in the human gut (PMID:24861948) present in PubSEED	Initial strain selection	0	0	0	Yes	0	0	0	0	0	Gram+	Facultative anaerobe	0	0	0	0	0	5686244	5879	2005538	35	5759	97.96	ftp://ftp.ncbi.nlm.nih.gov/genomes/all/GCF/000/399/525/GCF_000399525.1_Baci_cere_VD118_V1
Bacillus_cereus_VD131	Bacillus cereus VD131 (1053232.3)	2	Bacillus cereus VD131	Bacillus cereus	Bacillus	Bacillaceae	Bacillales	Bacilli	Firmicutes	Bacteria	Human	1053232	1.05323e+06	GCF_000399525.1	GCF_000399385.1	2537561851	Strains of species found in the human gut (PMID:24861948) present in PubSEED	Initial strain selection	0	0	0	Yes	0	0	0	0	0	Gram+	Facultative anaerobe	0	0	0	0	0	6070801	6179	2121462	35	6075	98.32	ftp://ftp.ncbi.nlm.nih.gov/genomes/all/GCF/000/399/385/GCF_000399385.1_Baci_cere_VD131_V1
Bacillus_cereus_VD133	Bacillus cereus VD133 (1053233.3)	2	Bacillus cereus VD133	Bacillus cereus	Bacillus	Bacillaceae	Bacillales	Bacilli	Firmicutes	Bacteria	Human	1053233	1.05323e+06	GCF_000399385.1	GCF_000399025.1	2537561852	Strains of species found in the human gut (PMID:24861948) present in PubSEED	Initial strain selection	0	0	0	Yes	0	Environmental	Terrestrial	Unclassified	Soil	Gram+	Facultative anaerobe	0	0	0	0	0	6602468	7078	2308795	35	6959	98.32	ftp://ftp.ncbi.nlm.nih.gov/genomes/all/GCF/000/399/025/GCF_000399025.1_Baci_cere_VD133_V1
Bacillus_cereus_VD136	Bacillus cereus VD136 (1053234.3)	2	Bacillus cereus VD136	Bacillus cereus	Bacillus	Bacillaceae	Bacillales	Bacilli	Firmicutes	Bacteria	Human	1053234	1.05323e+06	GCF_000399025.1	GCF_000399485.1	2537561849	Strains of species found in the human gut (PMID:24861948) present in PubSEED	Initial strain selection	0	0	0	Yes	0	0	0	0	0	Gram+	Facultative anaerobe	0	0	0	0	0	5210989	5356	1853416	36	5243	97.89	ftp://ftp.ncbi.nlm.nih.gov/genomes/all/GCF/000/399/485/GCF_000399485.1_Baci_cere_VD136_V1
Bacillus_cereus_VD140	Bacillus cereus VD140 (1053235.3)	2	Bacillus cereus VD140	Bacillus cereus	Bacillus	Bacillaceae	Bacillales	Bacilli	Firmicutes	Bacteria	Human	1053235	1.05324e+06		GCF_000399545.1	2537561850	Strains of species found in the human gut (PMID:24861948) present in PubSEED	Initial strain selection	0	0	0	Yes	0	0	0	0	0	Gram+	Facultative anaerobe	0	0	0	0	0	5657298	5783	1973413	35	5693	98.44	ftp://ftp.ncbi.nlm.nih.gov/genomes/all/GCF/000/399/545/GCF_000399545.1_Baci_cere_VD140_V1
Bacillus_cereus_VD142	Bacillus cereus VD142 (718224.3)	2	Bacillus cereus VD142	Bacillus cereus	Bacillus	Bacillaceae	Bacillales	Bacilli	Firmicutes	Bacteria	Human	718224	718224	GCF_000399545.1	GCF_000290975.2	2537562224	Strains of species found in the human gut (PMID:24861948) present in PubSEED	Initial strain selection	0	0	0	Yes	0	0	0	0	0	Gram+	Facultative anaerobe	0	0	0	0	0	5892123	5991	2072594	35	5897	98.43	ftp://ftp.ncbi.nlm.nih.gov/genomes/all/GCF/000/290/975/GCF_000290975.2_Baci_cere_VD142_V2
Bacillus_cereus_VD146	Bacillus cereus VD146 (1053236.3)	2	Bacillus cereus VD146	Bacillus cereus	Bacillus	Bacillaceae	Bacillales	Bacilli	Firmicutes	Bacteria	Human	1053236	1.05324e+06	GCF_000290975.2	GCF_000399425.1	2537561847	Strains of species found in the human gut (PMID:24861948) present in PubSEED	Initial strain selection	0	0	0	Yes	0	Environmental	Terrestrial	Unclassified	Soil	Gram+	Facultative anaerobe	0	0	0	0	0	6059536	6224	2125273	35	6124	98.39	ftp://ftp.ncbi.nlm.nih.gov/genomes/all/GCF/000/399/425/GCF_000399425.1_Baci_cere_VD146_V1
Bacillus_cereus_VD148	Bacillus cereus VD148 (1053237.3)	2	Bacillus cereus VD148	Bacillus cereus	Bacillus	Bacillaceae	Bacillales	Bacilli	Firmicutes	Bacteria	Human	1053237	1.05324e+06	GCF_000399425.1	GCF_000290815.1	2537561848	Strains of species found in the human gut (PMID:24861948) present in PubSEED	Initial strain selection	0	0	0	Yes	0	0	0	0	0	Gram+	Facultative anaerobe	0	0	0	0	0	5683633	5807	1998197	35	5717	98.45	ftp://ftp.ncbi.nlm.nih.gov/genomes/all/GCF/000/290/815/GCF_000290815.1_Baci_cere_VD148_V1
Bacillus_cereus_VD154	Bacillus cereus VD154 (1053238.3)	2	Bacillus cereus VD154	Bacillus cereus	Bacillus	Bacillaceae	Bacillales	Bacilli	Firmicutes	Bacteria	Human	1053238	1.05324e+06	GCF_000290815.1	GCF_000290795.1	2537561846	Strains of species found in the human gut (PMID:24861948) present in PubSEED	Initial strain selection	0	0	0	Yes	0	0	0	0	0	Gram+	Facultative anaerobe	0	0	0	0	0	6161831	6455	2161391	35	6347	98.33	ftp://ftp.ncbi.nlm.nih.gov/genomes/all/GCF/000/290/795/GCF_000290795.1_Baci_cere_VD154_V1
Bacillus_cereus_VD156	Bacillus cereus VD156 (1053239.3)	2	Bacillus cereus VD156	Bacillus cereus	Bacillus	Bacillaceae	Bacillales	Bacilli	Firmicutes	Bacteria	Human	1053239	1.05324e+06	GCF_000290795.1	GCF_000290775.1	2519899826	Strains of species found in the human gut (PMID:24861948) present in PubSEED	Initial strain selection	0	0	0	Yes	0	0	0	0	0	Gram+	Facultative anaerobe	0	0	0	0	0	6333646	6544	2200280	35	6429	98.24	ftp://ftp.ncbi.nlm.nih.gov/genomes/all/GCF/000/290/775/GCF_000290775.1_Baci_cere_VD156_V1
Bacillus_cereus_VD166	Bacillus cereus VD166 (1053240.3)	2	Bacillus cereus VD166	Bacillus cereus	Bacillus	Bacillaceae	Bacillales	Bacilli	Firmicutes	Bacteria	Human	1053240	1.05324e+06	GCF_000290775.1	GCF_000290755.1	2537561853	Strains of species found in the human gut (PMID:24861948) present in PubSEED	Initial strain selection	0	0	0	Yes	0	0	0	0	0	Gram+	Facultative anaerobe	0	0	0	0	0	6093866	6222	2115495	35	6110	98.2	ftp://ftp.ncbi.nlm.nih.gov/genomes/all/GCF/000/290/755/GCF_000290755.1_Baci_cere_VD166_V1
Bacillus_cereus_VD169	Bacillus cereus VD169 (1053241.3)	2	Bacillus cereus VD169	Bacillus cereus	Bacillus	Bacillaceae	Bacillales	Bacilli	Firmicutes	Bacteria	Human	1053241	1.05324e+06	GCF_000290755.1	GCF_000290735.1	2537561854	Strains of species found in the human gut (PMID:24861948) present in PubSEED	Initial strain selection	0	0	0	Yes	0	Environmental	Terrestrial	Unclassified	Soil	Gram+	Facultative anaerobe		0	0	0	0	5859047	5969	2039762	35	5856	98.11	ftp://ftp.ncbi.nlm.nih.gov/genomes/all/GCF/000/290/735/GCF_000290735.1_Baci_cere_VD169_V1
Bacillus_cereus_VD184	Bacillus cereus VD184 (1053242.3)	2	Bacillus cereus VD184	Bacillus cereus	Bacillus	Bacillaceae	Bacillales	Bacilli	Firmicutes	Bacteria	Human	1053242	1.05324e+06	GCF_000290735.1	GCF_000399565.1	2531839361	Strains of species found in the human gut (PMID:24861948) present in PubSEED	Initial strain selection	0	0	0	Yes	0	Environmental	Terrestrial	Unclassified	Soil	Gram+	Facultative anaerobe	0	0	0	0	0	6281808	6641	2206422	35	6547	98.58	ftp://ftp.ncbi.nlm.nih.gov/genomes/all/GCF/000/399/565/GCF_000399565.1_Baci_cere_VD184_V1
Bacillus_cereus_VD196	Bacillus cereus VD196 (1053243.3)	2	Bacillus cereus VD196	Bacillus cereus	Bacillus	Bacillaceae	Bacillales	Bacilli	Firmicutes	Bacteria	Human	1053243	1.05324e+06	GCF_000399565.1	GCF_000399125.1	2531839360	Strains of species found in the human gut (PMID:24861948) present in PubSEED	Initial strain selection	0	0	0	Yes	0	Environmental	Terrestrial	Unclassified	Soil	Gram+	Facultative anaerobe	0	0	0	0	0	6262705	6477	2189995	35	6389	98.64	ftp://ftp.ncbi.nlm.nih.gov/genomes/all/GCF/000/399/125/GCF_000399125.1_Baci_cere_VD196_V1
Bacillus_cereus_VD200	Bacillus cereus VD200 (1053244.3)	2	Bacillus cereus VD200	Bacillus cereus	Bacillus	Bacillaceae	Bacillales	Bacilli	Firmicutes	Bacteria	Human	1053244	1.05324e+06	GCF_000399125.1	GCF_000290715.1	2531839363	Strains of species found in the human gut (PMID:24861948) present in PubSEED	Initial strain selection	0	0	0	Yes	0	0	0	0	0	Gram+	Facultative anaerobe	0	0	0	0	0	6087340	6245	2123561	35	6152	98.51	ftp://ftp.ncbi.nlm.nih.gov/genomes/all/GCF/000/290/715/GCF_000290715.1_Baci_cere_VD200_V1
Bacillus_cereus_VD214	Bacillus cereus VD214 (1053245.3)	2	Bacillus cereus VD214	Bacillus cereus	Bacillus	Bacillaceae	Bacillales	Bacilli	Firmicutes	Bacteria	Human	1053245	1.05325e+06	GCF_000290715.1	GCF_000399445.1	2531839362	Strains of species found in the human gut (PMID:24861948) present in PubSEED	Initial strain selection	0	0	0	Yes	0	Environmental	Aquatic	Unclassified	Unclassified	Gram+	Facultative anaerobe	0	0	0	0	0	5645875	5808	1977381	35	5707	98.26	ftp://ftp.ncbi.nlm.nih.gov/genomes/all/GCF/000/399/445/GCF_000399445.1_Baci_cere_VD214_V1
Bacillus_cereus_VDM006	Bacillus cereus VDM006 (1085379.3)	2	Bacillus cereus VDM006	Bacillus cereus	Bacillus	Bacillaceae	Bacillales	Bacilli	Firmicutes	Bacteria	Human	1085379	1.08538e+06	GCF_000399445.1	GCF_000399585.1	2531839358	Strains of species found in the human gut (PMID:24861948) present in PubSEED	Initial strain selection	0	0		Yes	0	0	0	0	0	Gram+	Facultative anaerobe	0	0	Motile	0	0	5397389	5518	1920486	36	5405	97.95	ftp://ftp.ncbi.nlm.nih.gov/genomes/all/GCF/000/399/585/GCF_000399585.1_Baci_cere_VDM006_V1
Bacillus_cereus_VDM021	Bacillus cereus VDM021 (1085386.3)	2	Bacillus cereus VDM021	Bacillus cereus	Bacillus	Bacillaceae	Bacillales	Bacilli	Firmicutes	Bacteria	Human	1085386	1.08539e+06	GCF_000399045.1	GCF_000399605.1	2537561969	Strains of species found in the human gut (PMID:24861948) present in PubSEED	Initial strain selection	0	0		Yes	0	0	0	0	0	Gram+	Facultative anaerobe	0	0	Motile	0	0	5409746	5541	1920068	35	5470	98.72	ftp://ftp.ncbi.nlm.nih.gov/genomes/all/GCF/000/399/605/GCF_000399605.1_Baci_cere_VDM021_V1
Bacillus_cereus_VDM034	Bacillus cereus VDM034 (1053248.3)	2	Bacillus cereus VDM034	Bacillus cereus	Bacillus	Bacillaceae	Bacillales	Bacilli	Firmicutes	Bacteria	Human	1053248	1.05325e+06	GCF_000290695.1	GCF_000290675.1	2531839367	Strains of species found in the human gut (PMID:24861948) present in PubSEED	Initial strain selection	0	0	0	Yes	0	0	0	0	0	Gram+	Facultative anaerobe	0	0	0	0	0	5894147	6033	2072675	35	5937	98.41	ftp://ftp.ncbi.nlm.nih.gov/genomes/all/GCF/000/290/675/GCF_000290675.1_Baci_cere_VDM034_V1
Bacillus_cereus_VDM053	Bacillus cereus VDM053 (1053249.3)	2	Bacillus cereus VDM053	Bacillus cereus	Bacillus	Bacillaceae	Bacillales	Bacilli	Firmicutes	Bacteria	Human	1053249	1.05325e+06	GCF_000290675.1	GCF_000399465.1	2531839366	Strains of species found in the human gut (PMID:24861948) present in PubSEED	Initial strain selection	0	0	0	Yes	0	Environmental	Aquatic	Pond	Freshwater	Gram+	Facultative anaerobe	0	0	0	0	0	6052171	6318	2129303	35	6214	98.35	ftp://ftp.ncbi.nlm.nih.gov/genomes/all/GCF/000/399/465/GCF_000399465.1_Baci_cere_VDM053_V1
Bacillus_cereus_VDM062	Bacillus cereus VDM062 (1053250.3)	2	Bacillus cereus VDM062	Bacillus cereus	Bacillus	Bacillaceae	Bacillales	Bacilli	Firmicutes	Bacteria	Human	1053250	1.05325e+06	GCF_000399465.1	GCF_000290655.1	2531839359	Strains of species found in the human gut (PMID:24861948) present in PubSEED	Initial strain selection	0	0	0	Yes	0	0	0	0	0	Gram+	Facultative anaerobe	0	0	0	0	0	5926565	6125	2085742	35	6002	97.99	ftp://ftp.ncbi.nlm.nih.gov/genomes/all/GCF/000/290/655/GCF_000290655.1_Baci_cere_VDM062_V1
Bacillus_cereus_W	Bacillus cereus W (405917.4)	1	Bacillus cereus W	Bacillus cereus	Bacillus	Bacillaceae	Bacillales	Bacilli	Firmicutes	Bacteria	Human	405917	405917	GCF_000290655.1	GCF_000181595.1	2562617064	Strains of species found in the human gut (PMID:24861948) present in KBase	Initial strain selection	0	0		Yes		Host-associated	Unclassified	Unclassified	Unclassified	Gram+	Facultative anaerobe	0	0	Motile	0	0	5240573	5283	1860824	36	5160	97.67	https://www.ncbi.nlm.nih.gov/assembly/GCF_000181595.1/
Bacillus_clausii_KSM_K16	Bacillus clausii KSM-K16 (66692.6)	2	Alkalihalobacillus clausii KSM-K16	Alkalihalobacillus clausii	Alkalihalobacillus	Bacillaceae	Bacillales	Bacilli	Firmicutes	Bacteria	Human	66692	66692.6	GCF_000181595.1	GCF_000009825.1	637000019	PMID:20203603; PMID:24861948	AGORA 1.03	0	0		Yes	0	Environmental	Terrestrial	Unclassified	Soil	Gram+	Aerobe		0	Motile	0	0	4303871	4261	1926125	45	4105	96.34	ftp://ftp.ncbi.nlm.nih.gov/genomes/all/GCF/000/009/825/GCF_000009825.1_ASM982v1
Bacillus_endophyticus_2102	Bacillus endophyticus 2102 (1196029.3)	2	Priestia endophytica 2102	Priestia endophytica	Priestia	Bacillaceae	Bacillales	Bacilli	Firmicutes	Bacteria	Human	1196029	1.19603e+06	GCF_000283255.1	GCF_000283255.1	2551306099	PMID:20203603; PMID:24861948	AGORA 1.03	0	0	0	Yes	0	Environmental	Aquatic	Salt crystallizer ponds	Non-marine Saline and Alkaline	Gram+	Obligate aerobe	0	0	0	0	0	5107189	5172	1857192	36	5081	98.24	ftp://ftp.ncbi.nlm.nih.gov/genomes/all/GCF/000/283/255/GCF_000283255.1_BE01
Bacillus_firmus_DS1	N/A	0	Cytobacillus firmus DS1	Cytobacillus firmus	Cytobacillus	Bacillaceae	Bacillales	Bacilli	Firmicutes	Bacteria	Human	1307436			GCF_000565285.1	2568526233	PMID:20203603; PMID:24861948	AGORA 1.03	0	0	0	Yes	0	0	0	0	0	Gram+	Facultative anaerobe	0	0	0	0	0	4971242	5013	2060843	41	4922	98.18	ftp://ftp.ncbi.nlm.nih.gov/genomes/all/GCF/000/565/285/GCF_000565285.1_pBF
Bacillus_flexus_27Col1_1E	N/A	0	Priestia flexa 27Col1.1E	Priestia flexa	Priestia	Bacillaceae	Bacillales	Bacilli	Firmicutes	Bacteria	Human	1292043		GCF_000527015.1	GCF_000527015.1	2522125133	PMID:20203603; PMID:24861948	AGORA 1.03	0	0	0	Yes	0	0	0	0	0	Gram+	Aerobe	0	0	0	0	0	5460379	5722	2058354	38	5596	97.8	ftp://ftp.ncbi.nlm.nih.gov/genomes/all/GCF/000/527/015/GCF_000527015.1_ASM52701v1
Bacillus_fordii_DSM_16014	Bacillus fordii DSM 16014 (1121090.3)	2	Siminovitchia fordii DSM 16014 = CIP 108821	Siminovitchia fordii	Siminovitchia	Bacillaceae	Bacillales	Bacilli	Firmicutes	Bacteria	Human	1121090	1.12109e+06		GCF_000374565.1	2517572148	PMID:20203603; PMID:24861948	AGORA 1.03	0	0		Yes	0	Engineered	Food production	Unclassified	Dairy products	Gram+	Obligate aerobe		0	Motile	0	0	4511199	4460	1858706	41	4358	97.71	ftp://ftp.ncbi.nlm.nih.gov/genomes/all/GCF/000/374/565/GCF_000374565.1_ASM37456v1
Bacillus_halodurans_C_125	Bacillus halodurans C-125 (272558.8)	2	Alkalihalobacillus halodurans C-125	Alkalihalobacillus halodurans	Alkalihalobacillus	Bacillaceae	Bacillales	Bacilli	Firmicutes	Bacteria	Human	272558	272559		GCF_000011145.1	637000020	PMID:20203603; PMID:24861948	AGORA 1.03	0	0		Yes	0	0	0	0	0	Gram+	Facultative		0	Motile	0	0	4202352	4239	1835819	44	4066	95.92	ftp://ftp.ncbi.nlm.nih.gov/genomes/all/GCF/000/011/145/GCF_000011145.1_ASM1114v1
Bacillus_halotolerans_RRC_101	Bacillus mojavensis RRC 101 (1329377.3)	1	Bacillus mojavensis RRC 101	Bacillus mojavensis	Bacillus	Bacillaceae	Bacillales	Bacilli	Firmicutes	Bacteria	Human	1329377	1.32938e+06		GCF_000404285.1	2554235106	Strains of species found in the human gut (PMID:24861948) present in KBase	Initial strain selection	0	0	0	Yes	0	0	0	0	0	Gram+	Aerobe	0	0	0	0	0	4034868	4223	1762028	44	4134	97.89	https://www.ncbi.nlm.nih.gov/assembly/GCF_000404285.1/
Bacillus_infantis_NRRL_B_14911	N/A	0	Bacillus infantis NRRL B-14911	Bacillus infantis	Bacillus	Bacillaceae	Bacillales	Bacilli	Firmicutes	Bacteria	Human	1367477			GCF_000473245.1	2554235446	PMID:20203603; PMID:24861948	AGORA 1.03	0	0		Yes	0	Environmental	Aquatic	Unclassified	Marine	Gram+	Aerobe	0	0	0	0	0	4884713	5178	2248593	46	5066	97.84	ftp://ftp.ncbi.nlm.nih.gov/genomes/all/GCF/000/473/245/GCF_000473245.1_ASM47324v1
Bacillus_kwashiorkori_SIT6	N/A	0	Bacillus kwashiorkori	Bacillus kwashiorkori	Bacillus	Bacillaceae	Bacillales	Bacilli	Firmicutes	Bacteria	Human	1522318			GCF_001375515.1	2690315818	PMID:29076642	Literature research	0	0	0	Yes	0	0	0	0	0	Gram+	Facultative anaerobe	0	0	0	0	0	2784637	2669	980134	35	2568	96.22	https://www.ncbi.nlm.nih.gov/assembly/GCF_001375515.1
Bacillus_licheniformis_5NAP23	N/A	0	Bacillus licheniformis	Bacillus licheniformis	Bacillus	Bacillaceae	Bacillales	Bacilli	Firmicutes	Bacteria	Human	1402		GCF_000948275.1	GCF_000948275.1	2654587692	PMID:31275260	Literature research	0	0	0	Yes	0	0	0	0	0	Gram+	Facultative anaerobe	0	0	0	0	0	4173713	4359	1930886	46	4204	96.44	ftp://ftp.ncbi.nlm.nih.gov/genomes/all/GCF/000/948/275/GCF_000948275.1_BFA_12_A
Bacillus_licheniformis_ATCC_14580	Bacillus licheniformis ATCC 14580 (279010.13)	1	Bacillus licheniformis DSM 13 = ATCC 14580	Bacillus licheniformis	Bacillus	Bacillaceae	Bacillales	Bacilli	Firmicutes	Bacteria	Human	279010	279010	NZ_CTDX01000001	GCF_000008425.1		PMID:20203603; PMID:24861948	AGORA 1.03	0	0	0							Gram+	Facultative anaerobe	0	0	0	0	0							ftp://ftp.ncbi.nlm.nih.gov/genomes/all/GCF/000/008/425/GCF_000008425.1_ASM842v1
Bacillus_licheniformis_ERR2221106	N/A	0	Bacillus licheniformis	Bacillus licheniformis	Bacillus	Bacillaceae	Bacillales	Bacilli	Firmicutes	Bacteria	Human	1402					PMID:30718869	Forster et al. resource	0	0	0							Gram+	Facultative anaerobe	0	0	0	0	0							ftp.sra.ebi.ac.uk/vol1/fastq/ERR222/006/ERR2221106/ERR2221106_1.fastq.gz;ftp.sra.ebi.ac.uk/vol1/fastq/ERR222/006/ERR2221106/ERR2221106_2.fastq.gz
Bacillus_licheniformis_ERR2230107	N/A	0	Bacillus licheniformis	Bacillus licheniformis	Bacillus	Bacillaceae	Bacillales	Bacilli	Firmicutes	Bacteria	Human	1402					PMID:30718869	Forster et al. resource	0	0	0							Gram+	Facultative anaerobe	0	0	0	0	0							ftp.sra.ebi.ac.uk/vol1/fastq/ERR223/007/ERR2230107/ERR2230107_1.fastq.gz;ftp.sra.ebi.ac.uk/vol1/fastq/ERR223/007/ERR2230107/ERR2230107_2.fastq.gz
Bacillus_licheniformis_ERR2230161	N/A	0	Bacillus licheniformis	Bacillus licheniformis	Bacillus	Bacillaceae	Bacillales	Bacilli	Firmicutes	Bacteria	Human	1402					PMID:30718869	Forster et al. resource	0	0	0							Gram+	Facultative anaerobe	0	0	0	0	0							ftp.sra.ebi.ac.uk/vol1/fastq/ERR223/001/ERR2230161/ERR2230161_1.fastq.gz;ftp.sra.ebi.ac.uk/vol1/fastq/ERR223/001/ERR2230161/ERR2230161_2.fastq.gz
Bacillus_licheniformis_HRBL_15TDI7	N/A	0	Bacillus licheniformis	Bacillus licheniformis	Bacillus	Bacillaceae	Bacillales	Bacilli	Firmicutes	Bacteria	Human	1402		GCF_001596055.1	GCF_001596055.1		PMID:31275260	Literature research	0	0	0							Gram+	Facultative anaerobe	0	0	0	0	0							ftp://ftp.ncbi.nlm.nih.gov/genomes/all/GCF/001/596/055/GCF_001596055.1_ASM159605v1
Bacillus_massilioanorexius_AP8	N/A	0	Bacillus massilioanorexius AP8	Bacillus massilioanorexius	Bacillus	Bacillaceae	Bacillales	Bacilli	Firmicutes	Bacteria	Human	1211814		NZ_CM000733	GCF_000321185.1	2547132168	PMID:25567229	Literature research	0	0	0	Yes	0	Host-associated	Human	Large intestine	Digestive system	Gram+	Aerobe		0	Motile		0	4588940	4558	1564664	34	4430	97.19	ftp://ftp.ncbi.nlm.nih.gov/genomes/all/GCF/000/321/185/GCF_000321185.1_ASM32118v1
Bacillus_massiliosenegalensis_JC6	N/A	0	Robertmurraya massiliosenegalensis JC6	Robertmurraya massiliosenegalensis	Robertmurraya	Bacillaceae	Bacillales	Bacilli	Firmicutes	Bacteria	Human	1034347		NZ_HE978511	GCF_000311725.1	2547132161	PMID:25567229	Literature research	0	0		Yes	0	Host-associated	Human	Large intestine	Digestive system	Gram+	Aerobe		0	Motile		0	4895941	5009	1839707	38	4903	97.88	ftp://ftp.ncbi.nlm.nih.gov/genomes/all/GCF/000/311/725/GCF_000311725.1_ASM31172v1
Bacillus_megaterium_DSM319	Bacillus megaterium DSM319 (592022.4)	2	Priestia megaterium DSM 319	Priestia megaterium	Priestia	Bacillaceae	Bacillales	Bacilli	Firmicutes	Bacteria	Human	592022	592022		GCF_000025805.1	646564507	PMID:20203603; PMID:24861948	AGORA 1.03	0	0		Yes	0	0	0	0	0	Gram+	Aerobe		0	Motile	0	0	5097447	5248	1943740	38	5100	97.18	ftp://ftp.ncbi.nlm.nih.gov/genomes/all/GCF/000/025/805/GCF_000025805.1_ASM2580v1
Bacillus_megaterium_NBRC_15308_ATCC_14581	N/A	0	Priestia megaterium NBRC 15308 = ATCC 14581	Priestia megaterium	Priestia	Bacillaceae	Bacillales	Bacilli	Firmicutes	Bacteria	Human	1348623		NZ_JJMH01000001	GCF_000764085.1	2623620555	PMID:31275260	Literature research	0	0	0	Yes	0	0	0	0	0	Gram+	Aerobe	0	0	0	0	0	5886428	6250	2197941	37	6091	97.46	ftp://ftp.ncbi.nlm.nih.gov/genomes/all/GCF/000/764/085/GCF_000764085.1_Bm14581-Illumina
Bacillus_megaterium_NCT_2	Bacillus megaterium NCT-2 (1138452.3)	2	Priestia megaterium NCT-2	Priestia megaterium	Priestia	Bacillaceae	Bacillales	Bacilli	Firmicutes	Bacteria	Human	1138452	1.13845e+06		GCF_000334875.3	2548876779	Strains of species found in the human gut (PMID:24861948) present in PubSEED	Initial strain selection	0	0		Yes	0	0	0	0	0	Gram+	Aerobe			0	0	0	5323778	5571	2011011	38	5484	98.44	ftp://ftp.ncbi.nlm.nih.gov/genomes/all/GCF/000/334/875/GCF_000334875.3_ASM33487v3
Bacillus_megaterium_QM_B1551	Bacillus megaterium QM B1551 (545693.3)	1	Priestia megaterium QM B1551	Priestia megaterium	Priestia	Bacillaceae	Bacillales	Bacilli	Firmicutes	Bacteria	Human	545693	545693	NC_014019	GCF_000025825.1	646564508	PMID:31275260	Literature research	0	0		Yes	0	0	0	0	0	Gram+	Aerobe		0	Motile	0	0	5523192	5788	2094750	38	5612	96.96	ftp://ftp.ncbi.nlm.nih.gov/genomes/all/GCF/000/025/825/GCF_000025825.1_ASM2582v1
Bacillus_megaterium_SF185	N/A	0	Priestia megaterium	Bacillus megaterium	Priestia	Bacillaceae	Bacillales	Bacilli	Firmicutes	Bacteria	Human	1404		GCF_001640745.1	GCF_001640745.1	2690315888	PMID:31275260	Literature research	0	0	0	Yes	0	0	0	0	0	Gram+	Aerobe	0	0	0	0	0	5051644	5381	1924134	38	5214	96.9	ftp://ftp.ncbi.nlm.nih.gov/genomes/all/GCF/001/640/745/GCF_001640745.1_ASM164074v1
Bacillus_megaterium_WSH_002	Bacillus megaterium WSH-002 (1006007.3)	2	Priestia megaterium WSH-002	Priestia megaterium	Priestia	Bacillaceae	Bacillales	Bacilli	Firmicutes	Bacteria	Human	1006007	1.00601e+06		GCF_000225265.1	2511231161	Strains of species found in the human gut (PMID:24861948) present in PubSEED	Initial strain selection	0	0		Yes	0	0	0	0	0	Gram+	Aerobe		0	Motile	0	0	5075293	5423	1938135	38	5274	97.25	ftp://ftp.ncbi.nlm.nih.gov/genomes/all/GCF/000/225/265/GCF_000225265.1_ASM22526v1
Bacillus_mojavensis_RO_H_1	Bacillus mojavensis RO-H-1 (1051501.3)	1	Bacillus mojavensis RO-H-1 = KCTC 3706	Bacillus mojavensis	Bacillus	Bacillaceae	Bacillales	Bacilli	Firmicutes	Bacteria	Human	1051501	1.0515e+06		GCF_000245335.1	2545555827	PMID:20203603; PMID:24861948	AGORA 1.03	0	0	0	Yes	0	Environmental	Terrestrial	Unclassified	Soil	Gram+	Aerobe		0	0	0	0	3957021	4214	1730089	44	4079	96.8	ftp://ftp.ncbi.nlm.nih.gov/genomes/all/GCF/000/245/335/GCF_000245335.1_ASM24533v1
Bacillus_mycoides_AH603	Bacillus cereus AH603 (526990.3)	2	Bacillus cereus AH603	Bacillus cereus	Bacillus	Bacillaceae	Bacillales	Bacilli	Firmicutes	Bacteria	Human	526990	526990		GCF_000161335.1		Strains of species found in the human gut (PMID:24861948) present in PubSEED	Initial strain selection	0	0	0							Gram+	Facultative anaerobe	0	0	0	0	0							https://www.ncbi.nlm.nih.gov/assembly/GCF_000161335.1/
Bacillus_mycoides_AH621	Bacillus cereus AH621 (526972.3)	2	Bacillus cereus AH621	Bacillus cereus	Bacillus	Bacillaceae	Bacillales	Bacilli	Firmicutes	Bacteria	Human	526972	526972	GCF_000161335.1	GCF_000160975.1		Strains of species found in the human gut (PMID:24861948) present in PubSEED	Initial strain selection	0	0	0							Gram+	Facultative anaerobe	0	0	0	0	0							https://www.ncbi.nlm.nih.gov/assembly/GCF_000160975.1/
Bacillus_mycoides_BHP	N/A	0	Bacillus mycoides	Bacillus mycoides	Bacillus	Bacillaceae	Bacillales	Bacilli	Firmicutes	Bacteria	Human	1405		GCF_000746925.1	GCF_000746925.1	2609460097	PMID:31275260	Literature research	0	0	0	Yes	0	0	0	0	0	Gram+	Facultative anaerobe	0	0	0	0	0	5875917	6050	2075507	35	5866	96.96	ftp://ftp.ncbi.nlm.nih.gov/genomes/all/GCF/000/746/925/GCF_000746925.1_BHP_1
Bacillus_mycoides_BtB2_4	Bacillus cereus BtB2-4 (1053197.3)	2	Bacillus cereus BtB2-4	Bacillus cereus	Bacillus	Bacillaceae	Bacillales	Bacilli	Firmicutes	Bacteria	Human	1053197	1.0532e+06	GCF_000399345.1	GCF_000293605.1		Strains of species found in the human gut (PMID:24861948) present in PubSEED	Initial strain selection	0	0	0							Gram+	Facultative anaerobe	0	0	0	0	0							https://www.ncbi.nlm.nih.gov/assembly/GCF_000293605.1/
Bacillus_mycoides_CER057	Bacillus cereus CER057 (1053198.3)	2	Bacillus cereus CER057	Bacillus cereus	Bacillus	Bacillaceae	Bacillales	Bacilli	Firmicutes	Bacteria	Human	1053198	1.0532e+06	GCF_000293605.1	GCF_000291335.1		Strains of species found in the human gut (PMID:24861948) present in PubSEED	Initial strain selection	0	0	0							Gram+	Facultative anaerobe	0	0	0	0	0							https://www.ncbi.nlm.nih.gov/assembly/GCF_000291335.1/
Bacillus_mycoides_CER074	Bacillus cereus CER074 (1053199.3)	2	Bacillus cereus CER074	Bacillus cereus	Bacillus	Bacillaceae	Bacillales	Bacilli	Firmicutes	Bacteria	Human	1053199	1.0532e+06	GCF_000291335.1	GCF_000291315.1		Strains of species found in the human gut (PMID:24861948) present in PubSEED	Initial strain selection	0	0	0							Gram+	Facultative anaerobe	0	0	0	0	0							https://www.ncbi.nlm.nih.gov/assembly/GCF_000291315.1/
Bacillus_mycoides_DSM_2048	Bacillus mycoides DSM 2048 (526997.3)	2	Bacillus mycoides DSM 2048	Bacillus mycoides	Bacillus	Bacillaceae	Bacillales	Bacilli	Firmicutes	Bacteria	Human	526997	526997	GCF_000404285.1	GCF_000003925.1	643886175	PMID:20203603; PMID:24861948	AGORA 1.03	0	0		Yes	0	Environmental	Terrestrial	Unclassified	Soil	Gram+	Facultative anaerobe		0	Nonmotile	0	0	5541906	5747	1951180	35	5658	98.45	ftp://ftp.ncbi.nlm.nih.gov/genomes/all/GCF/000/003/925/GCF_000003925.1_ASM392v1
Bacillus_mycoides_VD078	Bacillus cereus VD078 (1053227.3)	2	Bacillus cereus VD078	Bacillus cereus	Bacillus	Bacillaceae	Bacillales	Bacilli	Firmicutes	Bacteria	Human	1053227	1.05323e+06	GCF_000290915.1	GCF_000290895.1		Strains of species found in the human gut (PMID:24861948) present in PubSEED	Initial strain selection	0	0	0							Gram+	Facultative anaerobe	0	0	0	0	0							https://www.ncbi.nlm.nih.gov/assembly/GCF_000290895.1/
Bacillus_mycoides_VDM019	Bacillus cereus VDM019 (1053246.3)	2	Bacillus cereus VDM019	Bacillus cereus	Bacillus	Bacillaceae	Bacillales	Bacilli	Firmicutes	Bacteria	Human	1053246	1.05325e+06	GCF_000399585.1	GCF_000399045.1		Strains of species found in the human gut (PMID:24861948) present in PubSEED	Initial strain selection	0	0	0							Gram+	Facultative anaerobe	0	0	0	0	0							https://www.ncbi.nlm.nih.gov/assembly/GCF_000399045.1/
Bacillus_mycoides_VDM022	Bacillus cereus VDM022 (1053247.3)	2	Bacillus cereus VDM022	Bacillus cereus	Bacillus	Bacillaceae	Bacillales	Bacilli	Firmicutes	Bacteria	Human	1053247	1.05325e+06	GCF_000399605.1	GCF_000290695.1		Strains of species found in the human gut (PMID:24861948) present in PubSEED	Initial strain selection	0	0	0							Gram+	Facultative anaerobe	0	0	0	0	0							https://www.ncbi.nlm.nih.gov/assembly/GCF_000290695.1/
Bacillus_nealsonii_AAU1	Bacillus nealsonii AAU1 (1202533.3)	2	Niallia nealsonii AAU1	Niallia nealsonii	Niallia	Bacillaceae	Bacillales	Bacilli	Firmicutes	Bacteria	Human	1202533	1.20253e+06	GCF_000161435.1	GCF_000401235.1	2541047554	PMID:20203603; PMID:24861948	AGORA 1.03	0	0	0	Yes	0	Host-associated	Mammals	Foregut	Digestive system	Gram+	Facultative anaerobe	0	0	0	0	0	4978389	4864	1747477	35	4789	98.46	ftp://ftp.ncbi.nlm.nih.gov/genomes/all/GCF/000/401/235/GCF_000401235.1_BacNeaAAU1
Bacillus_nov_ERR2221302	N/A	0	Bacillus	Bacillus nov. ERR2221302	Bacillus	Bacillaceae	Bacillales	Bacilli	Firmicutes	Bacteria	Human	1386					PMID:30718869	Forster et al. resource	0	0	0							Gram+	0	0	0	0	0	0							ftp.sra.ebi.ac.uk/vol1/fastq/ERR222/002/ERR2221302/ERR2221302_1.fastq.gz;ftp.sra.ebi.ac.uk/vol1/fastq/ERR222/002/ERR2221302/ERR2221302_2.fastq.gz
Bacillus_paralicheniformis_ATCC_9945a	N/A	0	Bacillus paralicheniformis ATCC 9945a	Bacillus paralicheniformis	Bacillus	Bacillaceae	Bacillales	Bacilli	Firmicutes	Bacteria	Human	766760		NC_021362	GCF_000408885.1	2551306715	PMID:31275260	Literature research	0	0		Yes	0	0	0	0	0	Gram+	Facultative		0	0	0	0	4376305	4318	2009716	46	4225	97.85	ftp://ftp.ncbi.nlm.nih.gov/genomes/all/GCF/000/408/885/GCF_000408885.1_ASM40888v1
Bacillus_pseudofirmus_OF4	Bacillus pseudofirmus OF4 (398511.4)	2	Alkalihalophilus pseudofirmus OF4	Alkalihalophilus pseudofirmus	Alkalihalophilus	Bacillaceae	Bacillales	Bacilli	Firmicutes	Bacteria	Human	398511	398511		GCF_000005825.2	646311908	PMID:20203603; PMID:24861948	AGORA 1.03	0	0		Yes	0	Environmental	Terrestrial	Unclassified	Soil	Gram+	Facultative anaerobe		0	Motile	0	0	4249248	4434	1693774	40	4335	97.77	ftp://ftp.ncbi.nlm.nih.gov/genomes/all/GCF/000/005/825/GCF_000005825.2_ASM582v2
Bacillus_pseudomycoides_219298	N/A	0	Bacillus pseudomycoides	Bacillus pseudomycoides	Bacillus	Bacillaceae	Bacillales	Bacilli	Firmicutes	Bacteria	Human	64104		GCF_000742855.1	GCF_000742855.1	2597490127	PMID:31275260	Literature research	0	0		Yes	0	0	0	0	0	Gram+	Aerobe	0	0	0	0	0	5675302	5787	2021902	36	5595	96.68	ftp://ftp.ncbi.nlm.nih.gov/genomes/all/GCF/000/742/855/GCF_000742855.1_ASM74285v1
Bacillus_pseudomycoides_Rock1_4	Bacillus mycoides Rock1-4 (526998.3)	2	Bacillus mycoides Rock1-4	Bacillus mycoides	Bacillus	Bacillaceae	Bacillales	Bacilli	Firmicutes	Bacteria	Human	526998	526998	GCF_000003925.1	GCF_000161415.1		Strains of species found in the human gut (PMID:24861948) present in PubSEED	Initial strain selection	0	0	0							Gram+	Facultative anaerobe	0	0	0	0	0							https://www.ncbi.nlm.nih.gov/assembly/GCF_000161415.1/
Bacillus_pseudomycoides_Rock3_17	Bacillus mycoides Rock3-17 (526999.3)	2	Bacillus mycoides Rock3-17	Bacillus mycoides	Bacillus	Bacillaceae	Bacillales	Bacilli	Firmicutes	Bacteria	Human	526999	526999	GCF_000161415.1	GCF_000161435.1		Strains of species found in the human gut (PMID:24861948) present in PubSEED	Initial strain selection	0	0	0							Gram+	Facultative anaerobe	0	0	0	0	0							https://www.ncbi.nlm.nih.gov/assembly/GCF_000161435.1/
Bacillus_pumilus_ATCC_7061	Bacillus pumilus ATCC 7061 (536229.4)	2	Bacillus pumilus ATCC 7061	Bacillus pumilus	Bacillus	Bacillaceae	Bacillales	Bacilli	Firmicutes	Bacteria	Human	536229	536229		GCF_000172815.1	642791616	PMID:20203603; PMID:24861948	AGORA 1.03	0	0		Yes	0	0	0	0	0	Gram+	Aerobe		0	Motile	0	0	3833998	3972	1597491	42	3899	98.16	ftp://ftp.ncbi.nlm.nih.gov/genomes/all/GCF/000/172/815/GCF_000172815.1_ASM17281v1
Bacillus_pumilus_SAFR_032	Bacillus pumilus SAFR-032 (315750.8)	1	Bacillus pumilus SAFR-032	Bacillus pumilus	Bacillus	Bacillaceae	Bacillales	Bacilli	Firmicutes	Bacteria	Human	315750	315751	GCF_000225935.1	GCF_000017885.4	640753007	Strains of species found in the human gut (PMID:24861948) present in KBase	Initial strain selection	0	0		Yes	0	Engineered	Built environment	Unclassified	Unclassified	Gram+	Aerobe			Motile	0	0	3704465	3823	1529459	41	3729	97.54	ftp://ftp.ncbi.nlm.nih.gov/genomes/all/GCF/000/017/885/GCF_000017885.4_ASM1788v4
Bacillus_pumilus_TUAT1	N/A	0	Bacillus pumilus	Bacillus pumilus	Bacillus	Bacillaceae	Bacillales	Bacilli	Firmicutes	Bacteria	Human	1408		GCF_001548215.1	GCF_001548215.1	2684623054	PMID:31275260	Literature research	0	0	0	Yes	0	0	0	0	0	Gram+	Aerobe	0	0	0	0	0	3723433	3878	1542259	41	3746	96.6	ftp://ftp.ncbi.nlm.nih.gov/genomes/all/GCF/001/548/215/GCF_001548215.1_ASM154821v1
Bacillus_rubiinfantis_mt2	N/A	0	Bacillus rubiinfantis	Bacillus rubiinfantis	Bacillus	Bacillaceae	Bacillales	Bacilli	Firmicutes	Bacteria	Human	1499680			GCF_000752035.1	2617271261	PMID:25567229	Literature research	0	0	0	Yes	0	Host-associated	Human	Unclassified	Unclassified	Gram+	0	0	0	0	0	0	4309569	4159	1721935	40	3997	96.1	ftp://ftp.ncbi.nlm.nih.gov/genomes/all/GCF/000/752/035/GCF_000752035.1_Bacillus_rubiinfantis
Bacillus_simplex_ERR2221243	N/A	0	Peribacillus simplex	Bacillus simplex	Peribacillus	Bacillaceae	Bacillales	Bacilli	Firmicutes	Bacteria	Human	1478		GCF_000017885.4			PMID:30718869	Forster et al. resource	0	0	0							Gram+	Aerobe	0	0	0	0	0							ftp.sra.ebi.ac.uk/vol1/fastq/ERR222/003/ERR2221243/ERR2221243_1.fastq.gz;ftp.sra.ebi.ac.uk/vol1/fastq/ERR222/003/ERR2221243/ERR2221243_2.fastq.gz
Bacillus_smithii_7_3_47FAA	Bacillus smithii 7_3_47FAA (665952.3)	1	Bacillus smithii 7_3_47FAA	Bacillus smithii	Bacillus	Bacillaceae	Bacillales	Bacilli	Firmicutes	Bacteria	Human	665952	665952		GCF_000238675.1	2513237385	PMID:31275260	Literature research	0	0	0	Yes	0	Host-associated	Human	Unclassified	Digestive system	Gram+	Facultative anaerobe		0	0			3224201	3401	1311319	41	3294	96.85	ftp://ftp.ncbi.nlm.nih.gov/genomes/all/GCF/000/238/675/GCF_000238675.1_Baci_smit_7_3_47FAA_V1
Bacillus_sonorensis_L12	Bacillus sonorensis L12 (1274524.3)	2	Bacillus sonorensis L12	Bacillus sonorensis	Bacillus	Bacillaceae	Bacillales	Bacilli	Firmicutes	Bacteria	Human	1274524	1.27452e+06		GCF_000342105.1	2545824693	PMID:20203603; PMID:24861948	AGORA 1.03	0	0	0	Yes	0	Engineered	Food production	Unclassified	Unclassified	Gram+	Facultative anaerobe	0	0	0	0	0	4647754	4742	2101655	45	4659	98.25	ftp://ftp.ncbi.nlm.nih.gov/genomes/all/GCF/000/342/105/GCF_000342105.1_Draft_Genome_Sequence_of_Bacillus_sonorensis_L12
Bacillus_sp_7_6_55CFAA_CT2	Bacillus sp. 7_6_55CFAA_CT2 (665957.3)	1	Bacillus sp. 7_6_55CFAA_CT2	Bacillus sp. 7_6_55CFAA_CT2	Bacillus	Bacillaceae	Bacillales	Bacilli	Firmicutes	Bacteria	Human	665957	665957		GCF_000238655.1	2513237325	PMID:31275260	Literature research	0	0	0	Yes	0	Host-associated	Human	Unclassified	Unclassified	Gram+	0		0	0		0	5709356	5907	1993059	35	5778	97.82	ftp://ftp.ncbi.nlm.nih.gov/genomes/all/GCF/000/238/655/GCF_000238655.1_Bacillus_sp_7_6_55CFAA_CT2_V1
Bacillus_sp_B_jedd	N/A	0	Bacillus sp. B-jedd	Bacillus sp. B-jedd	Bacillus	Bacillaceae	Bacillales	Bacilli	Firmicutes	Bacteria	Human	1476857		GCF_000821085.1	GCF_000821085.1		PMID:30745586	Literature research										Gram+													ftp://ftp.ncbi.nlm.nih.gov/genomes/all/GCF/000/821/085/GCF_000821085.1_PRJEB5955_assembly_1
Bacillus_subtilis_B_1	N/A	0	Bacillus subtilis	Bacillus subtilis	Bacillus	Bacillaceae	Bacillales	Bacilli	Firmicutes	Bacteria	Human	1423		GCF_000769515.1	GCF_000769515.1	2639763167	PMID:31275260	Literature research	0	0	0	Yes	0	0	0	0	0	Gram+	Facultative anaerobe	0	0	0	0	0	3941346	3894	1821381	47	3793	97.41	ftp://ftp.ncbi.nlm.nih.gov/genomes/all/GCF/000/769/515/GCF_000769515.1_ASM76951v1
Bacillus_subtilis_BSn5	Bacillus subtilis BSn5 (936156.3)	1	Bacillus subtilis BSn5	Bacillus subtilis	Bacillus	Bacillaceae	Bacillales	Bacilli	Firmicutes	Bacteria	Human	936156	936156	NC_014976	GCF_000186745.1	649633011	PMID:31275260	Literature research	0	0		Yes	0	Host-associated	Plants	Unclassified	Unclassified	Gram+	Facultative anaerobe		0	Motile	0	0	4093599	4258	1794933	44	4145	97.35	ftp://ftp.ncbi.nlm.nih.gov/genomes/all/GCF/000/186/745/GCF_000186745.1_ASM18674v1
Bacillus_subtilis_ERR2221132	N/A	0	Bacillus subtilis	Bacillus subtilis	Bacillus	Bacillaceae	Bacillales	Bacilli	Firmicutes	Bacteria	Human	1423					PMID:30718869	Forster et al. resource	0	0	0							Gram+	Facultative anaerobe	0	0	0	0	0							ftp.sra.ebi.ac.uk/vol1/fastq/ERR222/002/ERR2221132/ERR2221132_1.fastq.gz;ftp.sra.ebi.ac.uk/vol1/fastq/ERR222/002/ERR2221132/ERR2221132_2.fastq.gz
Bacillus_subtilis_QB928	Bacillus subtilis QB928 (1220533.3)	1	Bacillus subtilis QB928	Bacillus subtilis	Bacillus	Bacillaceae	Bacillales	Bacilli	Firmicutes	Bacteria	Human	1220533	1.22053e+06	NC_018520	GCF_000293765.1	2518645535	PMID:31275260	Literature research	0	0	0	Yes	0	0	0	0	0	Gram+	Facultative anaerobe	0	0	0	0	0	4146839	4157	1808325	44	4034	97.04	ftp://ftp.ncbi.nlm.nih.gov/genomes/all/GCF/000/293/765/GCF_000293765.1_ASM29376v1
Bacillus_subtilis_str_168	Bacillus subtilis subsp. subtilis str. 168 (224308.113)	2	Bacillus subtilis subsp. subtilis str. 168	Bacillus subtilis	Bacillus	Bacillaceae	Bacillales	Bacilli	Firmicutes	Bacteria	Human	224308	224308		GCF_000009045.1	2660238205	PMID:20203603; PMID:24861948	AGORA 1.03	0	0		Yes	0	Environmental	Terrestrial	Unclassified	Soil	Gram+	Facultative anaerobe		0	Motile	0	0	4215619	4368	1834406	44	4214	96.47	ftp://ftp.ncbi.nlm.nih.gov/genomes/all/GCF/000/009/045/GCF_000009045.1_ASM904v1
Bacillus_subtilis_subsp_natto_BEST195	Bacillus subtilis subsp. natto BEST195 (645657.3)	2	Bacillus subtilis subsp. natto BEST195	Bacillus subtilis	Bacillus	Bacillaceae	Bacillales	Bacilli	Firmicutes	Bacteria	Human	645657	645657		GCF_000209795.2	650377907	Strains of species found in the human gut (PMID:24861948) present in PubSEED	Initial strain selection	0	0		Yes	0	Engineered	Food production	Unclassified	Unclassified	Gram+	Facultative anaerobe		0	Motile	0	0	4097429	4504	1746267	44	4381	97.27	ftp://ftp.ncbi.nlm.nih.gov/genomes/all/GCF/000/209/795/GCF_000209795.2_ASM20979v2
Bacillus_subtilis_subsp_spizizenii_ATCC_6633	Bacillus subtilis subsp. spizizenii ATCC 6633 (703612.3)	2	Bacillus subtilis subsp. spizizenii ATCC 6633 = JCM 2499	Bacillus spizizenii	Bacillus	Bacillaceae	Bacillales	Bacilli	Firmicutes	Bacteria	Human	703612	703612		GCF_006094475.1	647000211	Strains of species found in the human gut (PMID:24861948) present in PubSEED	Initial strain selection	0	0		Yes	0	0	0	0	0	Gram+	Facultative anaerobe		0	Motile	0	0	3978576	4112	1743593	44	4038	98.2	ftp://ftp.ncbi.nlm.nih.gov/genomes/all/GCF/006/094/475/GCF_006094475.1_ASM609447v1
Bacillus_subtilis_subsp_spizizenii_DV1_B_1	Bacillus subtilis subsp. spizizenii DV1-B-1 (1051503.3)	2	Bacillus subtilis subsp. spizizenii DV1-B-1	Bacillus spizizenii	Bacillus	Bacillaceae	Bacillales	Bacilli	Firmicutes	Bacteria	Human	1051503	1.0515e+06		GCF_000245035.1	2548876769	Strains of species found in the human gut (PMID:24861948) present in PubSEED	Initial strain selection	0	0		Yes		Environmental	Terrestrial	Unclassified	Soil	Gram+	Facultative anaerobe	0	0	Motile	0	0	3974551	4143	1732826	44	3995	96.43	ftp://ftp.ncbi.nlm.nih.gov/genomes/all/GCF/000/245/035/GCF_000245035.1_ASM24503v2
Bacillus_subtilis_subsp_spizizenii_str_W23	Bacillus subtilis subsp. spizizenii str. W23 (655816.3)	2	Bacillus subtilis subsp. spizizenii str. W23	Bacillus spizizenii	Bacillus	Bacillaceae	Bacillales	Bacilli	Firmicutes	Bacteria	Human	655816	655816		GCF_000146565.1	648028008	Strains of species found in the human gut (PMID:24861948) present in PubSEED	Initial strain selection	0	0		Yes	0	Environmental	Terrestrial	Unclassified	Soil	Gram+	Facultative anaerobe		0	Motile	0	0	4027676	4168	1767773	44	4062	97.46	ftp://ftp.ncbi.nlm.nih.gov/genomes/all/GCF/000/146/565/GCF_000146565.1_ASM14656v1
Bacillus_subtilis_subsp_spizizenii_TU_B_10	Bacillus subtilis subsp. spizizenii TU-B-10 (1052585.4)	1	Bacillus subtilis subsp. spizizenii TU-B-10	Bacillus spizizenii	Bacillus	Bacillaceae	Bacillales	Bacilli	Firmicutes	Bacteria	Human	1052585	1.05259e+06	NC_016047	GCF_000227465.1	2511231064	PMID:31275260	Literature research	0	0		Yes	0	Environmental	Terrestrial	Unclassified	Soil	Gram+	Facultative anaerobe		0	Motile	0	0	4207222	4419	1843751	44	4297	97.24	ftp://ftp.ncbi.nlm.nih.gov/genomes/all/GCF/000/227/465/GCF_000227465.1_ASM22746v1
Bacillus_subtilis_subsp_subtilis_516_BAMY_102_633920_16710904	N/A	0	Bacillus subtilis subsp. subtilis	Bacillus subtilis	Bacillus	Bacillaceae	Bacillales	Bacilli	Firmicutes	Bacteria	Human	135461			GCF_001057075.1		PMID:31275260	Literature research	0	0	0							Gram+	Facultative anaerobe	0	0	0	0	0							ftp://ftp.ncbi.nlm.nih.gov/genomes/all/GCF/001/057/075/GCF_001057075.1_ASM105707v1
Bacillus_subtilis_subsp_subtilis_6051_HGW	Bacillus subtilis subsp. subtilis 6051-HGW (1147161.3)	1	Bacillus subtilis subsp. subtilis 6051-HGW	Bacillus subtilis	Bacillus	Bacillaceae	Bacillales	Bacilli	Firmicutes	Bacteria	Human	1147161	1.14716e+06	NC_020507	GCF_000344745.1	2540341072	PMID:31275260	Literature research	0	0		Yes	0	Environmental	Terrestrial	Unclassified	Soil	Gram+	Facultative anaerobe		0	Motile	0	0	4215610	4310	1834412	44	4188	97.17	ftp://ftp.ncbi.nlm.nih.gov/genomes/all/GCF/000/344/745/GCF_000344745.1_ASM34474v1
Bacillus_subtilis_subsp_subtilis_str_BAB_1	Bacillus subtilis subsp. subtilis str. BAB-1 (1302650.3)	1	Bacillus subtilis subsp. subtilis str. BAB-1	Bacillus subtilis	Bacillus	Bacillaceae	Bacillales	Bacilli	Firmicutes	Bacteria	Human	1302650	1.30265e+06	NC_020832	GCF_000349795.1	2554235394	PMID:31275260	Literature research	0	0	0	Yes	0	0	0	0	0	Gram+	Facultative anaerobe	0	0	0	0	0	4021944	4119	1765185	44	4003	97.18	ftp://ftp.ncbi.nlm.nih.gov/genomes/all/GCF/000/349/795/GCF_000349795.1_ASM34979v1
Bacillus_subtilis_subsp_subtilis_str_BSP1	Bacillus subtilis subsp. subtilis str. BSP1 (1192196.3)	1	Bacillus subtilis subsp. subtilis str. BSP1	Bacillus subtilis	Bacillus	Bacillaceae	Bacillales	Bacilli	Firmicutes	Bacteria	Human	1192196	1.1922e+06	NC_019896	GCF_000321395.1	2521172700	PMID:31275260	Literature research	0	0	0	Yes	0	0	0	0	0	Gram+	Facultative anaerobe	0	0	0	0	0	4043754	3948	1773830	44	3847	97.44	ftp://ftp.ncbi.nlm.nih.gov/genomes/all/GCF/000/321/395/GCF_000321395.1_ASM32139v1
Bacillus_subtilis_subsp_subtilis_str_JH642	Bacillus subtilis subsp. subtilis str. JH642 (535025.4)	2	Bacillus subtilis subsp. subtilis str. JH642	Bacillus subtilis	Bacillus	Bacillaceae	Bacillales	Bacilli	Firmicutes	Bacteria	Human	535025	535025		GCF_000155355.1	643886131	Strains of species found in the human gut (PMID:24861948) present in PubSEED	Initial strain selection	0	0		Yes	0	0	0	0	0	Gram+	Facultative anaerobe		0	Motile	0	0	4187329	4381	1821261	43	4263	97.31	ftp://ftp.ncbi.nlm.nih.gov/genomes/all/GCF/000/155/355/GCF_000155355.1_ASM15535v1
Bacillus_subtilis_subsp_subtilis_str_NCIB_3610	Bacillus subtilis subsp. subtilis str. NCIB 3610 (535026.3)	2	Bacillus subtilis subsp. subtilis NCIB 3610 = ATCC 6051 = DSM 10	Bacillus subtilis	Bacillus	Bacillaceae	Bacillales	Bacilli	Firmicutes	Bacteria	Human	535026	535026		GCF_000186085.1	643886130	Strains of species found in the human gut (PMID:24861948) present in PubSEED	Initial strain selection	0	0	0	Yes	0	Environmental	Terrestrial	Unclassified	Soil	Gram+	Facultative anaerobe	0	0	0	0	0	4292784	4539	1861122	43	4422	97.42	ftp://ftp.ncbi.nlm.nih.gov/genomes/all/GCF/000/186/085/GCF_000186085.1_ASM18608v1
Bacillus_subtilis_subsp_subtilis_str_RO_NN_1	N/A	0	Bacillus subtilis subsp. subtilis str. RO-NN-1	Bacillus subtilis	Bacillus	Bacillaceae	Bacillales	Bacilli	Firmicutes	Bacteria	Human	1052588		NC_017195	GCF_000227485.1	2511231173	PMID:31275260	Literature research	0	0		Yes	0	0	0	0	0	Gram+	Facultative anaerobe		0	Motile	0	0	4011949	4217	1759904	44	4101	97.25	ftp://ftp.ncbi.nlm.nih.gov/genomes/all/GCF/000/227/485/GCF_000227485.1_ASM22748v1
Bacillus_subtilis_subsp_subtilis_str_SMY	Bacillus subtilis subsp. subtilis str. SMY (535024.3)	2	Bacillus subtilis subsp. subtilis str. SMY	Bacillus subtilis	Bacillus	Bacillaceae	Bacillales	Bacilli	Firmicutes	Bacteria	Human	535024	535024		GCF_000155375.1	643886129	Strains of species found in the human gut (PMID:24861948) present in PubSEED	Initial strain selection	0	0		Yes	0	Environmental	Terrestrial	Unclassified	Soil	Gram+	Facultative anaerobe		0	Motile	0	0	4214371	4399	1833790	44	4283	97.36	ftp://ftp.ncbi.nlm.nih.gov/genomes/all/GCF/000/155/375/GCF_000155375.1_ASM15537v1
Bacillus_testis_DSM_101190	N/A	0	Bacillus testis DSM 101190	Bacillus testis	Bacillus	Bacillaceae	Bacillales	Bacilli	Firmicutes	Bacteria	Human	1622072		GCF_001243895.1	GCF_001243895.1		PMID:30745586	Literature research										Gram+													ftp.ncbi.nlm.nih.gov/genomes/all/GCF/001/243/895/GCF_001243895.1_Bacillus_testis
Bacillus_thermoamylovorans_1A1	N/A	0	Caldibacillus thermoamylovorans	Bacillus thermoamylovorans	Caldibacillus	Bacillaceae	Bacillales	Bacilli	Firmicutes	Bacteria	Human	35841		GCF_000751775.1	GCF_000751775.1	2617271279	PMID:20203603; PMID:24861948	AGORA 1.03	0	0	0	Yes	0	0	0	0	0	Gram+	Facultative anaerobe	0	0	0	0	0	3707071	3538	1381986	37	3449	97.48	ftp://ftp.ncbi.nlm.nih.gov/genomes/all/GCF/000/751/775/GCF_000751775.1_A1A
Bacillus_thuringiensis_BMB171	Bacillus thuringiensis BMB171 (714359.3)	2	Bacillus thuringiensis BMB171	Bacillus thuringiensis	Bacillus	Bacillaceae	Bacillales	Bacilli	Firmicutes	Bacteria	Human	714359	714359		GCF_000092165.1	646564510	Strains of species found in the human gut (PMID:24861948) present in PubSEED	Initial strain selection	0	0		Yes	0	Engineered	Lab synthesis	Unclassified	Unclassified	Gram+	Facultative anaerobe		0	Nonmotile	0	0	5643051	5495	1985026	35	5349	97.34	ftp://ftp.ncbi.nlm.nih.gov/genomes/all/GCF/000/092/165/GCF_000092165.1_ASM9216v1
Bacillus_thuringiensis_Bt407	Bacillus thuringiensis Bt407 (527021.3)	1	Bacillus thuringiensis Bt407	Bacillus thuringiensis	Bacillus	Bacillaceae	Bacillales	Bacilli	Firmicutes	Bacteria	Human	527021	527021	NC_018877	GCF_000306745.1	643886171	PMID:31275260	Literature research	0	0		Yes		0	0	0	0	Gram+	Facultative anaerobe		0	Motile	0	0	6008143	6425	2092969	35	6298	98.02	ftp://ftp.ncbi.nlm.nih.gov/genomes/all/GCF/000/306/745/GCF_000306745.1_ASM30674v1
Bacillus_thuringiensis_ERR2230164	N/A	0	Bacillus thuringiensis	Bacillus thuringiensis	Bacillus	Bacillaceae	Bacillales	Bacilli	Firmicutes	Bacteria	Human	1428					PMID:30718869	Forster et al. resource	0	0	0							Gram+	Facultative anaerobe	0	0	0	0	0							ftp.sra.ebi.ac.uk/vol1/fastq/ERR223/004/ERR2230164/ERR2230164_1.fastq.gz;ftp.sra.ebi.ac.uk/vol1/fastq/ERR223/004/ERR2230164/ERR2230164_2.fastq.gz
Bacillus_thuringiensis_HD_771	Bacillus thuringiensis HD-771 (1218175.3)	2	Bacillus thuringiensis HD-771	Bacillus thuringiensis	Bacillus	Bacillaceae	Bacillales	Bacilli	Firmicutes	Bacteria	Human	1218175	1.21818e+06		GCF_000292455.1	2521172680	Strains of species found in the human gut (PMID:24861948) present in PubSEED	Initial strain selection	0	0	0	Yes	0	0	0	0	0	Gram+	Facultative anaerobe	0	0	0	0	0	6438373	6704	2254062	35	6569	97.99	ftp://ftp.ncbi.nlm.nih.gov/genomes/all/GCF/000/292/455/GCF_000292455.1_ASM29245v1
Bacillus_thuringiensis_HD_789	Bacillus thuringiensis HD-789 (1217737.3)	2	Bacillus thuringiensis HD-789	Bacillus thuringiensis	Bacillus	Bacillaceae	Bacillales	Bacilli	Firmicutes	Bacteria	Human	1217737	1.21774e+06		GCF_000292705.1	2518645577	Strains of species found in the human gut (PMID:24861948) present in PubSEED	Initial strain selection	0	0		Yes	0	0	0	0	0	Gram+	Facultative anaerobe	0	0	Nonmotile	0	0	6334630	6625	2225973	35	6462	97.54	ftp://ftp.ncbi.nlm.nih.gov/genomes/all/GCF/000/292/705/GCF_000292705.1_ASM29270v1
Bacillus_thuringiensis_HD571	N/A	0	Bacillus thuringiensis	Bacillus thuringiensis	Bacillus	Bacillaceae	Bacillales	Bacilli	Firmicutes	Bacteria	Human	1428		GCF_000832825.1	GCF_000832825.1	2654588026	PMID:31275260	Literature research	0	0	0	Yes	0	0	0	0	0	Gram+	Facultative anaerobe	0	0	0	0	0	5312179	5515	1882116	35	5344	96.9	ftp://ftp.ncbi.nlm.nih.gov/genomes/all/GCF/000/832/825/GCF_000832825.1_ASM83282v1
Bacillus_thuringiensis_IBL_200	Bacillus thuringiensis IBL 200 (527019.3)	2	Bacillus thuringiensis IBL 200	Bacillus thuringiensis	Bacillus	Bacillaceae	Bacillales	Bacilli	Firmicutes	Bacteria	Human	527019	527019		GCF_000161715.1	643886094	Strains of species found in the human gut (PMID:24861948) present in PubSEED	Initial strain selection	0	0		Yes		Host-associated	Human	Unclassified	Unclassified	Gram+	Facultative anaerobe		0	Motile	0	0	6707390	6768	2316171	35	6693	98.89	ftp://ftp.ncbi.nlm.nih.gov/genomes/all/GCF/000/161/715/GCF_000161715.1_ASM16171v1
Bacillus_thuringiensis_IBL_4222	Bacillus thuringiensis IBL 4222 (527020.3)	2	Bacillus thuringiensis IBL 4222	Bacillus thuringiensis	Bacillus	Bacillaceae	Bacillales	Bacilli	Firmicutes	Bacteria	Human	527020	527020		GCF_000161735.1	643886092	Strains of species found in the human gut (PMID:24861948) present in PubSEED	Initial strain selection	0	0		Yes		Host-associated	Mammals	Unclassified	Unclassified	Gram+	Facultative anaerobe		0	Motile	0	0	6574132	6758	2290800	35	6658	98.52	ftp://ftp.ncbi.nlm.nih.gov/genomes/all/GCF/000/161/735/GCF_000161735.1_ASM16173v1
Bacillus_thuringiensis_MC28	Bacillus thuringiensis MC28 (1195464.3)	2	Bacillus thuringiensis MC28	Bacillus thuringiensis	Bacillus	Bacillaceae	Bacillales	Bacilli	Firmicutes	Bacteria	Human	1195464	1.19546e+06		GCF_000300475.1	2521172701	Strains of species found in the human gut (PMID:24861948) present in PubSEED	Initial strain selection	0	0	0	Yes	0	Environmental	Terrestrial	Unclassified	Unclassified	Gram+	Facultative anaerobe	0	0	0	0	0	6694533	6678	2338574	35	6557	98.19	ftp://ftp.ncbi.nlm.nih.gov/genomes/all/GCF/000/300/475/GCF_000300475.1_ASM30047v1
Bacillus_thuringiensis_serovar_andalousiensis_BGSC_4AW1	Bacillus thuringiensis serovar andalousiensis BGSC 4AW1 (527032.3)	2	Bacillus thuringiensis serovar andalousiensis BGSC 4AW1	Bacillus thuringiensis	Bacillus	Bacillaceae	Bacillales	Bacilli	Firmicutes	Bacteria	Human	527032	527032		GCF_000161635.1	643886086	Strains of species found in the human gut (PMID:24861948) present in PubSEED	Initial strain selection	0	0		Yes		0	0	0	0	Gram+	Facultative anaerobe		0	Motile	0	0	5463144	5638	1918664	35	5546	98.37	ftp://ftp.ncbi.nlm.nih.gov/genomes/all/GCF/000/161/635/GCF_000161635.1_ASM16163v1
Bacillus_thuringiensis_serovar_berliner_ATCC_10792	Bacillus thuringiensis serovar berliner ATCC 10792 (527031.3)	2	Bacillus thuringiensis serovar berliner ATCC 10792	Bacillus thuringiensis	Bacillus	Bacillaceae	Bacillales	Bacilli	Firmicutes	Bacteria	Human	527031	527031		GCF_000161615.1	643886085	Strains of species found in the human gut (PMID:24861948) present in PubSEED	Initial strain selection	0	0		Yes		Host-associated	Insecta	Unclassified	Unclassified	Gram+	Facultative anaerobe		0	Motile	0	0	6234842	6338	2171220	35	6243	98.5	ftp://ftp.ncbi.nlm.nih.gov/genomes/all/GCF/000/161/615/GCF_000161615.1_ASM16161v1
Bacillus_thuringiensis_serovar_chinensis_CT_43	Bacillus thuringiensis serovar chinensis CT-43 (541229.3)	2	Bacillus thuringiensis serovar chinensis CT-43	Bacillus thuringiensis	Bacillus	Bacillaceae	Bacillales	Bacilli	Firmicutes	Bacteria	Human	541229	541229		GCF_000193355.1	651053003	Strains of species found in the human gut (PMID:24861948) present in PubSEED	Initial strain selection	0	0		Yes	0	0	0	0	0	Gram+	Facultative anaerobe		0	Nonmotile	0	0	6151150	6330	2158998	35	6206	98.04	ftp://ftp.ncbi.nlm.nih.gov/genomes/all/GCF/000/193/355/GCF_000193355.1_ASM19335v1
Bacillus_thuringiensis_serovar_finitimus_YBT_020	Bacillus thuringiensis serovar finitimus YBT-020 (930170.3)	2	Bacillus thuringiensis serovar finitimus YBT-020	Bacillus thuringiensis	Bacillus	Bacillaceae	Bacillales	Bacilli	Firmicutes	Bacteria	Human	930170	930170		GCF_000190515.1	650377908	Strains of species found in the human gut (PMID:24861948) present in PubSEED	Initial strain selection	0	0		Yes		Host-associated	Plants	Unclassified	Unclassified	Gram+	Facultative anaerobe		0	Motile	0	0	5682383	5931	2012627	35	5782	97.49	ftp://ftp.ncbi.nlm.nih.gov/genomes/all/GCF/000/190/515/GCF_000190515.1_ASM19051v1
Bacillus_thuringiensis_serovar_huazhongensis_BGSC_4BD1	Bacillus thuringiensis serovar huazhongensis BGSC 4BD1 (527030.3)	2	Bacillus thuringiensis serovar huazhongensis BGSC 4BD1	Bacillus thuringiensis	Bacillus	Bacillaceae	Bacillales	Bacilli	Firmicutes	Bacteria	Human	527030	527030		GCF_000161675.1	643886096	Strains of species found in the human gut (PMID:24861948) present in PubSEED	Initial strain selection	0	0		Yes		0	0	0	0	Gram+	Facultative anaerobe		0	Motile	0	0	6203396	6117	2149416	35	6019	98.4	ftp://ftp.ncbi.nlm.nih.gov/genomes/all/GCF/000/161/675/GCF_000161675.1_ASM16167v1
Bacillus_thuringiensis_serovar_konkukian_str_97_27	Bacillus thuringiensis serovar konkukian str. 97-27 (281309.8)	2	[Bacillus thuringiensis] serovar konkukian str. 97-27	Bacillus thuringiensis	Bacillus	Bacillaceae	Bacillales	Bacilli	Firmicutes	Bacteria	Human	281309	281310		GCF_000008505.1	2654588012	Strains of species found in the human gut (PMID:24861948) present in PubSEED	Initial strain selection	0	0		Yes		Host-associated	Human	Unclassified	Unclassified	Gram+	Facultative anaerobe		0	Motile		0	5312686	5515	1878536	35	5345	96.92	ftp://ftp.ncbi.nlm.nih.gov/genomes/all/GCF/000/008/505/GCF_000008505.1_ASM850v1
Bacillus_thuringiensis_serovar_kurstaki_str_HD73	Bacillus thuringiensis serovar kurstaki str. HD73 (1279365.3)	2	Bacillus thuringiensis serovar kurstaki str. HD73	Bacillus thuringiensis	Bacillus	Bacillaceae	Bacillales	Bacilli	Firmicutes	Bacteria	Human	1279365	1.27937e+06		GCF_000338755.1	2561511198	Strains of species found in the human gut (PMID:24861948) present in PubSEED	Initial strain selection	0	0	0	Yes	0	0	0	0	0	Gram+	Facultative anaerobe	0	0	0	0	0	5908575	6334	2077976	35	6194	97.79	ftp://ftp.ncbi.nlm.nih.gov/genomes/all/GCF/000/338/755/GCF_000338755.1_ASM33875v1
Bacillus_thuringiensis_serovar_kurstaki_str_T03a001	Bacillus thuringiensis serovar kurstaki str. T03a001 (527023.3)	2	Bacillus thuringiensis serovar kurstaki str. T03a001	Bacillus thuringiensis	Bacillus	Bacillaceae	Bacillales	Bacilli	Firmicutes	Bacteria	Human	527023	527023		GCF_000161575.1	643886087	Strains of species found in the human gut (PMID:24861948) present in PubSEED	Initial strain selection	0	0		Yes		Host-associated	Insecta	Unclassified	Unclassified	Gram+	Facultative anaerobe		0	Motile	0	0	5493868	5653	1921368	35	5556	98.28	ftp://ftp.ncbi.nlm.nih.gov/genomes/all/GCF/000/161/575/GCF_000161575.1_ASM16157v1
Bacillus_thuringiensis_serovar_monterrey_BGSC_4AJ1	Bacillus thuringiensis serovar monterrey BGSC 4AJ1 (527022.3)	2	Bacillus thuringiensis serovar monterrey BGSC 4AJ1	Bacillus thuringiensis	Bacillus	Bacillaceae	Bacillales	Bacilli	Firmicutes	Bacteria	Human	527022	527022		GCF_000161595.1	643886088	Strains of species found in the human gut (PMID:24861948) present in PubSEED	Initial strain selection	0	0		Yes		0	0	0	0	Gram+	Facultative anaerobe		0	Motile	0	0	6464024	6563	2240105	35	6490	98.89	ftp://ftp.ncbi.nlm.nih.gov/genomes/all/GCF/000/161/595/GCF_000161595.1_ASM16159v1
Bacillus_thuringiensis_serovar_pakistani_str_T13001	Bacillus thuringiensis serovar pakistani str. T13001 (527027.3)	2	Bacillus thuringiensis serovar pakistani str. T13001	Bacillus thuringiensis	Bacillus	Bacillaceae	Bacillales	Bacilli	Firmicutes	Bacteria	Human	527027	527027		GCF_000161555.1	643886090	Strains of species found in the human gut (PMID:24861948) present in PubSEED	Initial strain selection	0	0		Yes		Host-associated	Insecta	Unclassified	Unclassified	Gram+	Facultative anaerobe		0	Motile	0	0	5975813	6118	2090919	35	6028	98.53	ftp://ftp.ncbi.nlm.nih.gov/genomes/all/GCF/000/161/555/GCF_000161555.1_ASM16155v1
Bacillus_thuringiensis_serovar_pondicheriensis_BGSC_4BA1	Bacillus thuringiensis serovar pondicheriensis BGSC 4BA1 (527029.3)	2	Bacillus thuringiensis serovar pondicheriensis BGSC 4BA1	Bacillus thuringiensis	Bacillus	Bacillaceae	Bacillales	Bacilli	Firmicutes	Bacteria	Human	527029	527029		GCF_000161655.1	643886126	Strains of species found in the human gut (PMID:24861948) present in PubSEED	Initial strain selection	0	0		Yes		Environmental	Terrestrial	Unclassified	Soil	Gram+	Facultative anaerobe		0	Motile	0	0	6012975	6147	2100941	35	6053	98.47	ftp://ftp.ncbi.nlm.nih.gov/genomes/all/GCF/000/161/655/GCF_000161655.1_ASM16165v1
Bacillus_thuringiensis_serovar_pulsiensis_BGSC_4CC1	Bacillus thuringiensis serovar pulsiensis BGSC 4CC1 (527028.3)	2	Bacillus thuringiensis serovar pulsiensis BGSC 4CC1	Bacillus thuringiensis	Bacillus	Bacillaceae	Bacillales	Bacilli	Firmicutes	Bacteria	Human	527028	527028		GCF_000161695.1	643886093	Strains of species found in the human gut (PMID:24861948) present in PubSEED	Initial strain selection	0	0		Yes		Environmental	Terrestrial	Unclassified	Agricultural field	Gram+	Facultative anaerobe		0	Motile	0	0	5976803	6031	2086453	35	5944	98.56	ftp://ftp.ncbi.nlm.nih.gov/genomes/all/GCF/000/161/695/GCF_000161695.1_ASM16169v1
Bacillus_thuringiensis_serovar_thuringiensis_str_IS5056	Bacillus thuringiensis serovar thuringiensis str. IS5056 (1286404.3)	2	Bacillus thuringiensis serovar thuringiensis str. IS5056	Bacillus thuringiensis	Bacillus	Bacillaceae	Bacillales	Bacilli	Firmicutes	Bacteria	Human	1286404	1.2864e+06		GCF_000341665.1	2561511195	Strains of species found in the human gut (PMID:24861948) present in PubSEED	Initial strain selection	0	0	0	Yes	0	Environmental	Terrestrial	Unclassified	Soil	Gram+	Facultative anaerobe		0	0	0	0	6771593	7046	2362878	35	6922	98.24	ftp://ftp.ncbi.nlm.nih.gov/genomes/all/GCF/000/341/665/GCF_000341665.1_ASM34166v1
Bacillus_thuringiensis_serovar_thuringiensis_str_T01001	Bacillus thuringiensis serovar thuringiensis str. T01001 (527025.3)	2	Bacillus thuringiensis serovar thuringiensis str. T01001	Bacillus thuringiensis	Bacillus	Bacillaceae	Bacillales	Bacilli	Firmicutes	Bacteria	Human	527025	527025		GCF_000161515.1	643886091	PMID:20203603; PMID:24861948	AGORA 1.03	0	0		Yes		Host-associated	Insecta	Unclassified	Unclassified	Gram+	Facultative anaerobe		0	Motile	0	0	6298523	6414	2192354	35	6323	98.58	ftp://ftp.ncbi.nlm.nih.gov/genomes/all/GCF/000/161/515/GCF_000161515.1_ASM16151v1
Bacillus_thuringiensis_serovar_tochigiensis_BGSC_4Y1	Bacillus thuringiensis serovar tochigiensis BGSC 4Y1 (527024.3)	1	Bacillus thuringiensis serovar tochigiensis BGSC 4Y1	Bacillus thuringiensis	Bacillus	Bacillaceae	Bacillales	Bacilli	Firmicutes	Bacteria	Human	527024	527024	NZ_CM000746	GCF_000161475.1	643886071	PMID:31275260	Literature research	0	0		Yes		Environmental	Terrestrial	Unclassified	Soil	Gram+	Facultative anaerobe		0	Motile	0	0	5604006	5821	1956283	35	5732	98.47	ftp://ftp.ncbi.nlm.nih.gov/genomes/all/GCF/000/161/475/GCF_000161475.1_ASM16147v1
Bacillus_thuringiensis_str_Al_Hakam	Bacillus thuringiensis str. Al Hakam (412694.7)	2	Bacillus thuringiensis str. Al Hakam	Bacillus thuringiensis	Bacillus	Bacillaceae	Bacillales	Bacilli	Firmicutes	Bacteria	Human	412694	412695		GCF_000015065.1	639633008	Strains of species found in the human gut (PMID:24861948) present in PubSEED	Initial strain selection	0	0		Yes		Engineered	Industrial production	Unclassified	Unclassified	Gram+	Facultative anaerobe		0	Motile	0	0	5313030	5050	1882605	35	4798	95.01	ftp://ftp.ncbi.nlm.nih.gov/genomes/all/GCF/000/015/065/GCF_000015065.1_ASM1506v1
Bacillus_timonensis_10403023	N/A	0	Bacillus timonensis	Bacillus timonensis	Bacillus	Bacillaceae	Bacillales	Bacilli	Firmicutes	Bacteria	Human	1033734		GCF_000285535.1	GCF_000285535.1	2547132138	PMID:20203603; PMID:24861948	AGORA 1.03	0	0		Yes	0	Host-associated	Human	Large intestine	Digestive system	Gram+	Aerobe		0	Motile		0	4608729	4756	1718147	37	4623	97.2	ftp://ftp.ncbi.nlm.nih.gov/genomes/all/GCF/000/285/535/GCF_000285535.1_ASM28553v1
Bacillus_toyonensis_BAG1O_2	Bacillus cereus BAG1O-2 (1053168.3)	2	Bacillus cereus BAG1O-2	Bacillus cereus	Bacillus	Bacillaceae	Bacillales	Bacilli	Firmicutes	Bacteria	Human	1053168	1.05317e+06	GCF_000399165.1	GCF_000291015.1		Strains of species found in the human gut (PMID:24861948) present in PubSEED	Initial strain selection	0	0	0							Gram+	Facultative anaerobe	0	0	0	0	0							https://www.ncbi.nlm.nih.gov/assembly/GCF_000291015.1/
Bacillus_toyonensis_HuB4_10	Bacillus cereus HuB4-10 (1053210.3)	2	Bacillus cereus HuB4-10	Bacillus cereus	Bacillus	Bacillaceae	Bacillales	Bacilli	Firmicutes	Bacteria	Human	1053210	1.05321e+06	GCF_000293745.1	GCF_000291095.1		Strains of species found in the human gut (PMID:24861948) present in PubSEED	Initial strain selection	0	0	0							Gram+	Facultative anaerobe	0	0	0	0	0							https://www.ncbi.nlm.nih.gov/assembly/GCF_000291095.1/
Bacillus_vallismortis_DV1_F_3	Bacillus vallismortis DV1-F-3 (1051502.3)	2	Bacillus vallismortis DV1-F-3	Bacillus vallismortis	Bacillus	Bacillaceae	Bacillales	Bacilli	Firmicutes	Bacteria	Human	1051502	1.0515e+06		GCF_000245315.1	2547132131	PMID:20203603; PMID:24861948	AGORA 1.03	0	0		Yes	0	Environmental	Terrestrial	Unclassified	Soil	Gram+	Aerobe		0	Motile	0	0	3871829	4257	1694340	44	4089	96.05	ftp://ftp.ncbi.nlm.nih.gov/genomes/all/GCF/000/245/315/GCF_000245315.1_ASM24531v1
Bacillus_velezensis_AS433	N/A	0	Bacillus velezensis AS43.3	Bacillus velezensis	Bacillus	Bacillaceae	Bacillales	Bacilli	Firmicutes	Bacteria	Human	1225788		GCF_000319475.1	GCF_000319475.1	2519899543	PMID:31275260	Literature research	0	0	0	Yes	0	0	0	0	0	Gram+	Aerobe	0	0	0	0	0	3961368	3979	1845494	47	3861	97.03	ftp://ftp.ncbi.nlm.nih.gov/genomes/all/GCF/000/319/475/GCF_000319475.1_ASM31947v1
Bacillus_velezensis_L_H15	N/A	0	Bacillus velezensis	Bacillus velezensis	Bacillus	Bacillaceae	Bacillales	Bacilli	Firmicutes	Bacteria	Human	492670		GCF_000833005.1	GCF_000833005.1		PMID:31275260	Literature research	0	0	0							Gram+	Aerobe	0	0	0	0	0							ftp://ftp.ncbi.nlm.nih.gov/genomes/all/GCF/000/833/005/GCF_000833005.1_ASM83300v1
Bacillus_velezensis_UCMB5036	N/A	0	Bacillus velezensis UCMB5036	Bacillus velezensis	Bacillus	Bacillaceae	Bacillales	Bacilli	Firmicutes	Bacteria	Human	1150475		GCF_000341875.1	GCF_000341875.1	2540341147	PMID:31275260	Literature research	0	0	0	Yes	0	0	0	0	0	Gram+	Aerobe	0	0	0	0	0	3910324	3818	1822189	47	3636	95.23	ftp://ftp.ncbi.nlm.nih.gov/genomes/all/GCF/000/341/875/GCF_000341875.1_ASM34187v1
Bacillus_wiedmannii_BAG2X1_2	Bacillus cereus BAG2X1-2 (1053180.3)	2	Bacillus cereus BAG2X1-2	Bacillus cereus	Bacillus	Bacillaceae	Bacillales	Bacilli	Firmicutes	Bacteria	Human	1053180	1.05318e+06	GCF_000291665.1	GCF_000291495.1		Strains of species found in the human gut (PMID:24861948) present in PubSEED	Initial strain selection	0	0	0							Gram+	Facultative anaerobe	0	0	0	0	0							https://www.ncbi.nlm.nih.gov/assembly/GCF_000291495.1/
Bacillus_wiedmannii_BAG5X2_1	Bacillus cereus BAG5X2-1 (1053191.3)	2	Bacillus cereus BAG5X2-1	Bacillus cereus	Bacillus	Bacillaceae	Bacillales	Bacilli	Firmicutes	Bacteria	Human	1053191	1.05319e+06	GCF_000399325.1	GCF_000291375.1		Strains of species found in the human gut (PMID:24861948) present in PubSEED	Initial strain selection	0	0	0							Gram+	Facultative anaerobe	0	0	0	0	0							https://www.ncbi.nlm.nih.gov/assembly/GCF_000291375.1/
Bacillus_wiedmannii_BAG6X1_1	Bacillus cereus BAG6X1-1 (1053194.3)	2	Bacillus cereus BAG6X1-1	Bacillus cereus	Bacillus	Bacillaceae	Bacillales	Bacilli	Firmicutes	Bacteria	Human	1053194	1.05319e+06	GCF_000293545.1	GCF_000293565.1		Strains of species found in the human gut (PMID:24861948) present in PubSEED	Initial strain selection	0	0	0							Gram+	Facultative anaerobe	0	0	0	0	0							https://www.ncbi.nlm.nih.gov/assembly/GCF_000293565.1/
Bacillus_wiedmannii_MM3	Bacillus cereus MM3 (526971.3)	2	Bacillus cereus MM3	Bacillus cereus	Bacillus	Bacillaceae	Bacillales	Bacilli	Firmicutes	Bacteria	Human	526971	526971	GCF_000291155.1	GCF_000160955.1		Strains of species found in the human gut (PMID:24861948) present in PubSEED	Initial strain selection	0	0	0							Gram+	Facultative anaerobe	0	0	0	0	0							https://www.ncbi.nlm.nih.gov/assembly/GCF_000160955.1
Bacteroidales_nov_ERR2221200	N/A	0	Bacteroidales	Bacteroidales nov. ERR2221200	unclassified Bacteroidales	unclassified Bacteroidales	Bacteroidales	Bacteroidia	Bacteroidetes	Bacteria	Human	171549					PMID:30718869	Forster et al. resource	0	0	0							Gram-	0	0	0	0	0	0							ftp.sra.ebi.ac.uk/vol1/fastq/ERR222/000/ERR2221200/ERR2221200_1.fastq.gz;ftp.sra.ebi.ac.uk/vol1/fastq/ERR222/000/ERR2221200/ERR2221200_2.fastq.gz
Bacteroides_acidifaciens_1e8A	N/A	0	Bacteroides acidifaciens	Bacteroides acidifaciens	Bacteroides	Bacteroidaceae	Bacteroidales	Bacteroidia	Bacteroidetes	Bacteria	Mouse	85831			GCF_000944395.1	2657245083	Personal communication, Dr. Jan Krumsiek	Personal communication	0	0	0	Yes	0	0	0	0	0	Gram-	Obligate anaerobe	0	0	0	0	0	5908309	5215	2624108	44	5128	98.33	ftp://ftp.ncbi.nlm.nih.gov/genomes/all/GCF/000/944/395/GCF_000944395.1_1e8A_assembly
Bacteroides_acidifaciens_ERR2221207	N/A	0	Bacteroides acidifaciens	Bacteroides acidifaciens	Bacteroides	Bacteroidaceae	Bacteroidales	Bacteroidia	Bacteroidetes	Bacteria	Human	85831					PMID:30718869	Forster et al. resource	0	0	0							Gram-	Obligate anaerobe	0	0	0	0	0							ftp.sra.ebi.ac.uk/vol1/fastq/ERR222/007/ERR2221207/ERR2221207_1.fastq.gz;ftp.sra.ebi.ac.uk/vol1/fastq/ERR222/007/ERR2221207/ERR2221207_2.fastq.gz
Bacteroides_acidifaciens_ERR2221208	N/A	0	Bacteroides acidifaciens	Bacteroides acidifaciens	Bacteroides	Bacteroidaceae	Bacteroidales	Bacteroidia	Bacteroidetes	Bacteria	Human	85831					PMID:30718869	Forster et al. resource	0	0	0							Gram-	Obligate anaerobe	0	0	0	0	0							ftp.sra.ebi.ac.uk/vol1/fastq/ERR222/008/ERR2221208/ERR2221208_1.fastq.gz;ftp.sra.ebi.ac.uk/vol1/fastq/ERR222/008/ERR2221208/ERR2221208_2.fastq.gz
Bacteroides_acidifaciens_ERR2221211	N/A	0	Bacteroides acidifaciens	Bacteroides acidifaciens	Bacteroides	Bacteroidaceae	Bacteroidales	Bacteroidia	Bacteroidetes	Bacteria	Human	85831					PMID:30718869	Forster et al. resource	0	0	0							Gram-	Obligate anaerobe	0	0	0	0	0							ftp.sra.ebi.ac.uk/vol1/fastq/ERR222/001/ERR2221211/ERR2221211_1.fastq.gz;ftp.sra.ebi.ac.uk/vol1/fastq/ERR222/001/ERR2221211/ERR2221211_2.fastq.gz
Bacteroides_acidifaciens_JCM_10556	N/A	0	Bacteroides acidifaciens JCM 10556	Bacteroides acidifaciens	Bacteroides	Bacteroidaceae	Bacteroidales	Bacteroidia	Bacteroidetes	Bacteria	Human	1235814		GCF_000613385.1	GCF_000613385.1	2565956591	PMID:31275260	Literature research	0	0		Yes	0	Host-associated	Mammals	Unclassified	Digestive system	Gram-	Obligate anaerobe	0	0	Nonmotile			4849058	5014	2087438	43	4931	98.34	ftp://ftp.ncbi.nlm.nih.gov/genomes/all/GCF/000/613/385/GCF_000613385.1_ASM61338v1
Bacteroides_barnesiae_DSM_18169_JCM_13652	Bacteroides barnesiae DSM 18169 (1121094.3)	1	Phocaeicola barnesiae DSM 18169 = JCM 13652	Phocaeicola barnesiae	Phocaeicola	Bacteroidaceae	Bacteroidales	Bacteroidia	Bacteroidetes	Bacteria	Mouse	1121094	1.12109e+06		GCF_000613645.1	2517572120	Personal communication, Dr. Jan Krumsiek	Personal communication	0	0		Yes	0	Host-associated	Birds	Unclassified	Digestive system	Gram-	Obligate anaerobe		0	Nonmotile	0	0	3621509	3156	1696150	47	3059	96.93	ftp://ftp.ncbi.nlm.nih.gov/genomes/all/GCF/000/613/645/GCF_000613645.1_ASM61364v1
Bacteroides_caccae_ATCC_43185	Bacteroides caccae ATCC 43185 (411901.7)	2	Bacteroides caccae ATCC 43185	Bacteroides caccae	Bacteroides	Bacteroidaceae	Bacteroidales	Bacteroidia	Bacteroidetes	Bacteria	Human	411901	411902		GCF_002959715.1	2806310790	PMID:20203603; PMID:24861948	AGORA 1.03	0	0	0	Yes	0	0	0	0	0	Gram-	Obligate anaerobe	0	0	0	0	0	4576630	3771	1918054	42	3670	97.32	ftp://ftp.ncbi.nlm.nih.gov/genomes/all/GCF/002/959/715/GCF_002959715.1_ASM295971v1
Bacteroides_caccae_CL03T12C61	Bacteroides caccae CL03T12C61 (997873.3)	2	Bacteroides caccae CL03T12C61	Bacteroides caccae	Bacteroides	Bacteroidaceae	Bacteroidales	Bacteroidia	Bacteroidetes	Bacteria	Human	997873	997873	GCF_000169015.1	GCF_000273725.1	2531839303	Strains of species found in the human gut (PMID:24861948) present in PubSEED	Initial strain selection	0	0	0	Yes	0	Host-associated	Human	Unclassified	Unclassified	Gram-	Obligate anaerobe		0	0	0	0	5479119	4674	2346671	43	4587	98.14	ftp://ftp.ncbi.nlm.nih.gov/genomes/all/GCF/000/273/725/GCF_000273725.1_Bact_cacc_CL03T12C61_V1
Bacteroides_caccae_ERR1022396	N/A	0	Bacteroides caccae	Bacteroides caccae	Bacteroides	Bacteroidaceae	Bacteroidales	Bacteroidia	Bacteroidetes	Bacteria	Human	47678					PMID:30718869	Forster et al. resource	0	0	0							Gram-	Obligate anaerobe	0	0	0	0	0							ftp.sra.ebi.ac.uk/vol1/fastq/ERR102/006/ERR1022396/ERR1022396_1.fastq.gz;ftp.sra.ebi.ac.uk/vol1/fastq/ERR102/006/ERR1022396/ERR1022396_2.fastq.gz
Bacteroides_caccae_ERR1022460	N/A	0	Bacteroides caccae	Bacteroides caccae	Bacteroides	Bacteroidaceae	Bacteroidales	Bacteroidia	Bacteroidetes	Bacteria	Human	47678					PMID:30718869	Forster et al. resource	0	0	0							Gram-	Obligate anaerobe	0	0	0	0	0							ftp.sra.ebi.ac.uk/vol1/fastq/ERR102/000/ERR1022460/ERR1022460_1.fastq.gz;ftp.sra.ebi.ac.uk/vol1/fastq/ERR102/000/ERR1022460/ERR1022460_2.fastq.gz
Bacteroides_caccae_ERR2221107	N/A	0	Bacteroides caccae	Bacteroides caccae	Bacteroides	Bacteroidaceae	Bacteroidales	Bacteroidia	Bacteroidetes	Bacteria	Human	47678					PMID:30718869	Forster et al. resource	0	0	0							Gram-	Obligate anaerobe	0	0	0	0	0							ftp.sra.ebi.ac.uk/vol1/fastq/ERR222/007/ERR2221107/ERR2221107_1.fastq.gz;ftp.sra.ebi.ac.uk/vol1/fastq/ERR222/007/ERR2221107/ERR2221107_2.fastq.gz
Bacteroides_caccae_ERR2221357	N/A	0	Bacteroides caccae	Bacteroides caccae	Bacteroides	Bacteroidaceae	Bacteroidales	Bacteroidia	Bacteroidetes	Bacteria	Human	47678					PMID:30718869	Forster et al. resource	0	0	0							Gram-	Obligate anaerobe	0	0	0	0	0							ftp.sra.ebi.ac.uk/vol1/fastq/ERR222/007/ERR2221357/ERR2221357_1.fastq.gz;ftp.sra.ebi.ac.uk/vol1/fastq/ERR222/007/ERR2221357/ERR2221357_2.fastq.gz
Bacteroides_caecimuris_I48	N/A	0	Bacteroides caecimuris	Bacteroides caecimuris	Bacteroides	Bacteroidaceae	Bacteroidales	Bacteroidia	Bacteroidetes	Bacteria	Mouse	1796613			GCF_001688725.2	2773857902	PMID:27670113	Literature research	0	0	0	Yes	0	Host-associated	Mammals	Unclassified	Unclassified	Gram-	Obligate anaerobe	0	0	0	0	0	4799905	4145	2044615	43	4048	97.66	ftp://ftp.ncbi.nlm.nih.gov/genomes/all/GCF/001/688/725/GCF_001688725.2_ASM168872v2
Bacteroides_cellulosilyticus_CL02T12C19	Bacteroides cellulosilyticus CL02T12C19 (997874.3)	2	Bacteroides cellulosilyticus CL02T12C19	Bacteroides cellulosilyticus	Bacteroides	Bacteroidaceae	Bacteroidales	Bacteroidia	Bacteroidetes	Bacteria	Human	997874	997874		GCF_000273015.1	2531839301	Strains of species found in the human gut (PMID:24861948) present in PubSEED	Initial strain selection	0	0	0	Yes	0	Host-associated	Human	Unclassified	Unclassified	Gram-	Obligate anaerobe		0	0	0	0	7678005	6443	3305361	43	6366	98.8	ftp://ftp.ncbi.nlm.nih.gov/genomes/all/GCF/000/273/015/GCF_000273015.1_Bact_cell_CL02T12C19_V1
Bacteroides_cellulosilyticus_DSM_14838	Bacteroides cellulosilyticus DSM 14838 (537012.5)	2	Bacteroides cellulosilyticus DSM 14838	Bacteroides cellulosilyticus	Bacteroides	Bacteroidaceae	Bacteroidales	Bacteroidia	Bacteroidetes	Bacteria	Human	537012	537012	GCF_000273015.1	GCF_000158035.1	643886111	PMID:20203603; PMID:24861948	AGORA 1.03	0	0		Yes	0	Host-associated	Human	Large intestine	Digestive system	Gram-	Obligate anaerobe			Nonmotile		0	6726268	5771	2872623	43	5719	99.1	ftp://ftp.ncbi.nlm.nih.gov/genomes/all/GCF/000/158/035/GCF_000158035.1_ASM15803v1
Bacteroides_cellulosilyticus_ERR1022414	N/A	0	Bacteroides cellulosilyticus	Bacteroides cellulosilyticus	Bacteroides	Bacteroidaceae	Bacteroidales	Bacteroidia	Bacteroidetes	Bacteria	Human	246787					PMID:30718869	Forster et al. resource	0	0	0							Gram-	Obligate anaerobe	0	0	0	0	0							ftp.sra.ebi.ac.uk/vol1/fastq/ERR102/004/ERR1022414/ERR1022414_1.fastq.gz;ftp.sra.ebi.ac.uk/vol1/fastq/ERR102/004/ERR1022414/ERR1022414_2.fastq.gz
Bacteroides_cellulosilyticus_ERR2221108	N/A	0	Bacteroides cellulosilyticus	Bacteroides cellulosilyticus	Bacteroides	Bacteroidaceae	Bacteroidales	Bacteroidia	Bacteroidetes	Bacteria	Human	246787					PMID:30718869	Forster et al. resource	0	0	0							Gram-	Obligate anaerobe	0	0	0	0	0							ftp.sra.ebi.ac.uk/vol1/fastq/ERR222/008/ERR2221108/ERR2221108_1.fastq.gz;ftp.sra.ebi.ac.uk/vol1/fastq/ERR222/008/ERR2221108/ERR2221108_2.fastq.gz
Bacteroides_cellulosilyticus_ERR2221262	N/A	0	Bacteroides cellulosilyticus	Bacteroides cellulosilyticus	Bacteroides	Bacteroidaceae	Bacteroidales	Bacteroidia	Bacteroidetes	Bacteria	Human	246787					PMID:30718869	Forster et al. resource	0	0	0							Gram-	Obligate anaerobe	0	0	0	0	0							ftp.sra.ebi.ac.uk/vol1/fastq/ERR222/002/ERR2221262/ERR2221262_1.fastq.gz;ftp.sra.ebi.ac.uk/vol1/fastq/ERR222/002/ERR2221262/ERR2221262_2.fastq.gz
Bacteroides_cellulosilyticus_ERR2221326	N/A	0	Bacteroides cellulosilyticus	Bacteroides cellulosilyticus	Bacteroides	Bacteroidaceae	Bacteroidales	Bacteroidia	Bacteroidetes	Bacteria	Human	246787					PMID:30718869	Forster et al. resource	0	0	0							Gram-	Obligate anaerobe	0	0	0	0	0							ftp.sra.ebi.ac.uk/vol1/fastq/ERR222/006/ERR2221326/ERR2221326_1.fastq.gz;ftp.sra.ebi.ac.uk/vol1/fastq/ERR222/006/ERR2221326/ERR2221326_2.fastq.gz
Bacteroides_cellulosilyticus_ERR2230100	N/A	0	Bacteroides cellulosilyticus	Bacteroides cellulosilyticus	Bacteroides	Bacteroidaceae	Bacteroidales	Bacteroidia	Bacteroidetes	Bacteria	Human	246787					PMID:30718869	Forster et al. resource	0	0	0							Gram-	Obligate anaerobe	0	0	0	0	0							ftp.sra.ebi.ac.uk/vol1/fastq/ERR223/000/ERR2230100/ERR2230100_1.fastq.gz;ftp.sra.ebi.ac.uk/vol1/fastq/ERR223/000/ERR2230100/ERR2230100_2.fastq.gz
Bacteroides_cellulosilyticus_WH2	N/A	0	Bacteroides cellulosilyticus WH2	Bacteroides cellulosilyticus	Bacteroides	Bacteroidaceae	Bacteroidales	Bacteroidia	Bacteroidetes	Bacteria	Human	1268240		NZ_ATFI01000024	GCF_900624855.1	2671181191	PMID:31158845	Literature research	0	0	0	Yes	0	0	0	0	0	Gram-	Obligate anaerobe	0	0	0	0	0	7084828	5567	3024908	43	5477	98.38	ftp://ftp.ncbi.nlm.nih.gov/genomes/all/GCF/900/624/855/GCF_900624855.1_82B7
Bacteroides_clarus_ERR2221196	N/A	0	Bacteroides clarus	Bacteroides clarus	Bacteroides	Bacteroidaceae	Bacteroidales	Bacteroidia	Bacteroidetes	Bacteria	Human	626929					PMID:30718869	Forster et al. resource	0	0	0							Gram-	Obligate anaerobe	0	0	0	0	0							ftp.sra.ebi.ac.uk/vol1/fastq/ERR222/006/ERR2221196/ERR2221196_1.fastq.gz;ftp.sra.ebi.ac.uk/vol1/fastq/ERR222/006/ERR2221196/ERR2221196_2.fastq.gz
Bacteroides_clarus_ERR2221286	N/A	0	Bacteroides clarus	Bacteroides clarus	Bacteroides	Bacteroidaceae	Bacteroidales	Bacteroidia	Bacteroidetes	Bacteria	Human	626929					PMID:30718869	Forster et al. resource	0	0	0							Gram-	Obligate anaerobe	0	0	0	0	0							ftp.sra.ebi.ac.uk/vol1/fastq/ERR222/006/ERR2221286/ERR2221286_1.fastq.gz;ftp.sra.ebi.ac.uk/vol1/fastq/ERR222/006/ERR2221286/ERR2221286_2.fastq.gz
Bacteroides_clarus_ERR2230074	N/A	0	Bacteroides clarus	Bacteroides clarus	Bacteroides	Bacteroidaceae	Bacteroidales	Bacteroidia	Bacteroidetes	Bacteria	Human	626929					PMID:30718869	Forster et al. resource	0	0	0							Gram-	Obligate anaerobe	0	0	0	0	0							ftp.sra.ebi.ac.uk/vol1/fastq/ERR223/004/ERR2230074/ERR2230074_1.fastq.gz;ftp.sra.ebi.ac.uk/vol1/fastq/ERR223/004/ERR2230074/ERR2230074_2.fastq.gz
Bacteroides_clarus_YIT_12056	Bacteroides clarus YIT 12056 (762984.3)	2	Bacteroides clarus YIT 12056	Bacteroides clarus	Bacteroides	Bacteroidaceae	Bacteroidales	Bacteroidia	Bacteroidetes	Bacteria	Human	762984	762984		GCF_900129655.1	651324010	PMID:20203603; PMID:24861948	AGORA 1.03	0	0		Yes	0	Host-associated	Human	Large intestine	Digestive system	Gram-	Obligate anaerobe		0	0			3746690	3330	1700165	45	3272	98.26	ftp://ftp.ncbi.nlm.nih.gov/genomes/all/GCF/900/129/655/GCF_900129655.1_IMG-taxon_2695420967_annotated_assembly
Bacteroides_coprocola_M16_DSM_17136	Bacteroides coprocola DSM 17136 (470145.6)	2	Phocaeicola coprocola DSM 17136	Phocaeicola coprocola	Phocaeicola	Bacteroidaceae	Bacteroidales	Bacteroidia	Bacteroidetes	Bacteria	Human	470145	470146		GCF_000154845.1	642791613	PMID:20203603; PMID:24861948	AGORA 1.03	0	0		Yes	0	Host-associated	Human	Large intestine	Digestive system	Gram-	Obligate anaerobe		0	Nonmotile		0	4295617	4394	1798533	42	4291	97.66	ftp://ftp.ncbi.nlm.nih.gov/genomes/all/GCF/000/154/845/GCF_000154845.1_ASM15484v1
Bacteroides_coprophilus_DSM_18228	Bacteroides coprophilus DSM 18228 (547042.5)	2	Phocaeicola coprophilus DSM 18228 = JCM 13818	Phocaeicola coprophilus	Phocaeicola	Bacteroidaceae	Bacteroidales	Bacteroidia	Bacteroidetes	Bacteria	Human	547042	547042		GCF_000157915.1	2731957552	PMID:20203603; PMID:24861948	AGORA 1.03	0	0	0	Yes	0	0	0	0	0	Gram-	Obligate anaerobe	0	0	0	0	0	3862488	3994	1766291	46	3908	97.85	ftp://ftp.ncbi.nlm.nih.gov/genomes/all/GCF/000/157/915/GCF_000157915.1_ASM15791v1
Bacteroides_coprosuis_DSM_18011	Bacteroides coprosuis DSM 18011 (679937.3)	1	Bacteroides coprosuis DSM 18011	Bacteroides coprosuis	Bacteroides	Bacteroidaceae	Bacteroidales	Bacteroidia	Bacteroidetes	Bacteria	Human	679937	679937		GCF_000212915.1	2503982039	PMID:31275260	Literature research	0	0		Yes	0	Engineered	Solid waste	Unclassified	Animal waste	Gram-	Obligate anaerobe		0	Nonmotile	0	0	2991798	2539	1046824	35	2461	96.93	ftp://ftp.ncbi.nlm.nih.gov/genomes/all/GCF/000/212/915/GCF_000212915.1_ASM21291v1
Bacteroides_dorei_CL02T00C15	Bacteroides dorei CL02T00C15 (997875.3)	2	Phocaeicola dorei CL02T00C15	Phocaeicola dorei	Phocaeicola	Bacteroidaceae	Bacteroidales	Bacteroidia	Bacteroidetes	Bacteria	Human	997875	997875		GCF_000273035.1	2537562062	Strains of species found in the human gut (PMID:24861948) present in PubSEED	Initial strain selection	0	0	0	Yes	0	Host-associated	Human	Unclassified	Unclassified	Gram-	Obligate anaerobe		0	0	0	0	6010739	5294	2533364	42	5197	98.17	ftp://ftp.ncbi.nlm.nih.gov/genomes/all/GCF/000/273/035/GCF_000273035.1_Bact_dore_CL02T00C15_V1
Bacteroides_dorei_CL02T12C06	Bacteroides dorei CL02T12C06 (997876.3)	2	Phocaeicola dorei CL02T12C06	Phocaeicola dorei	Phocaeicola	Bacteroidaceae	Bacteroidales	Bacteroidia	Bacteroidetes	Bacteria	Human	997876	997876	GCF_000273035.1	GCF_000273055.1	2531839307	Strains of species found in the human gut (PMID:24861948) present in PubSEED	Initial strain selection	0	0	0	Yes	0	Host-associated	Human	Unclassified	Unclassified	Gram-	Obligate anaerobe		0	0	0	0	5997311	5302	2530615	42	5196	98	ftp://ftp.ncbi.nlm.nih.gov/genomes/all/GCF/000/273/055/GCF_000273055.1_Bact_dore_CL02T12C06_V1
Bacteroides_dorei_CL03T12C01	Bacteroides dorei CL03T12C01 (997877.3)	2	Phocaeicola dorei CL03T12C01	Phocaeicola dorei	Phocaeicola	Bacteroidaceae	Bacteroidales	Bacteroidia	Bacteroidetes	Bacteria	Human	997877	997877	GCF_000273055.1	GCF_000273075.1	2675903348	Strains of species found in the human gut (PMID:24861948) present in PubSEED	Initial strain selection	0	0	0	Yes	0	Host-associated	Human	Intestine	Digestive system	Gram-	Obligate anaerobe		0	0	0	0	5310365	4477	2208352	42	4357	97.32	ftp://ftp.ncbi.nlm.nih.gov/genomes/all/GCF/000/273/075/GCF_000273075.1_Bact_dore_CL03T12C01_V1
Bacteroides_dorei_DSM_17855	Bacteroides dorei DSM 17855 (483217.6)	2	Phocaeicola dorei DSM 17855	Phocaeicola dorei	Phocaeicola	Bacteroidaceae	Bacteroidales	Bacteroidia	Bacteroidetes	Bacteria	Human	483217	483218	GCF_001640865.1	GCF_000156075.1	642979370	PMID:20203603; PMID:24861948	AGORA 1.03	0	0		Yes	0	Host-associated	Human	Large intestine	Digestive system	Gram-	Obligate anaerobe		0	Nonmotile		0	5487768	5036	2304077	42	4966	98.61	ftp://ftp.ncbi.nlm.nih.gov/genomes/all/GCF/000/156/075/GCF_000156075.1_ASM15607v1
Bacteroides_dorei_ERR2221252	N/A	0	Phocaeicola dorei	Bacteroides dorei	Phocaeicola	Bacteroidaceae	Bacteroidales	Bacteroidia	Bacteroidetes	Bacteria	Human	357276		GCF_000156075.1			PMID:30718869	Forster et al. resource	0	0	0							Gram-	Obligate anaerobe	0	0	0	0	0							ftp.sra.ebi.ac.uk/vol1/fastq/ERR222/002/ERR2221252/ERR2221252_1.fastq.gz;ftp.sra.ebi.ac.uk/vol1/fastq/ERR222/002/ERR2221252/ERR2221252_2.fastq.gz
Bacteroides_dorei_ERR2230082	N/A	0	Phocaeicola dorei	Bacteroides dorei	Phocaeicola	Bacteroidaceae	Bacteroidales	Bacteroidia	Bacteroidetes	Bacteria	Human	357276					PMID:30718869	Forster et al. resource	0	0	0							Gram-	Obligate anaerobe	0	0	0	0	0							ftp.sra.ebi.ac.uk/vol1/fastq/ERR223/002/ERR2230082/ERR2230082_1.fastq.gz;ftp.sra.ebi.ac.uk/vol1/fastq/ERR223/002/ERR2230082/ERR2230082_2.fastq.gz
Bacteroides_eggerthii_1_2_48FAA	Bacteroides eggerthii 1_2_48FAA (665953.3)	2	Bacteroides eggerthii 1_2_48FAA	Bacteroides eggerthii	Bacteroides	Bacteroidaceae	Bacteroidales	Bacteroidia	Bacteroidetes	Bacteria	Human	665953	665953		GCF_000273465.1	649989912	PMID:20203603; PMID:24861948	AGORA 1.03	0	0	0	Yes	0	Host-associated	Human	Unclassified	Digestive system	Gram-	Obligate anaerobe		0	0			4571407	3924	2041305	45	3862	98.42	ftp://ftp.ncbi.nlm.nih.gov/genomes/all/GCF/000/273/465/GCF_000273465.1_PB_Bact_egge_1_2_48FAA_V1
Bacteroides_eggerthii_DSM_20697	Bacteroides eggerthii DSM 20697 (483216.6)	2	Bacteroides eggerthii DSM 20697	Bacteroides eggerthii	Bacteroides	Bacteroidaceae	Bacteroidales	Bacteroidia	Bacteroidetes	Bacteria	Human	483216	483217		GCF_000155815.1	642979334	PMID:20203603; PMID:24861948	AGORA 1.03	0	0		Yes	0	Host-associated	Human	Large intestine	Digestive system	Gram-	Obligate anaerobe		0	Nonmotile		0	4157980	3769	1853793	45	3711	98.46	ftp://ftp.ncbi.nlm.nih.gov/genomes/all/GCF/000/155/815/GCF_000155815.1_ASM15581v1
Bacteroides_faecis_ERR1022362	N/A	0	Bacteroides faecis	Bacteroides faecis	Bacteroides	Bacteroidaceae	Bacteroidales	Bacteroidia	Bacteroidetes	Bacteria	Human	674529					PMID:30718869	Forster et al. resource	0	0	0							Gram-	Obligate anaerobe	0	0	0	0	0							ftp.sra.ebi.ac.uk/vol1/fastq/ERR102/002/ERR1022362/ERR1022362_1.fastq.gz;ftp.sra.ebi.ac.uk/vol1/fastq/ERR102/002/ERR1022362/ERR1022362_2.fastq.gz
Bacteroides_faecis_ERR1203949	N/A	0	Bacteroides faecis	Bacteroides faecis	Bacteroides	Bacteroidaceae	Bacteroidales	Bacteroidia	Bacteroidetes	Bacteria	Human	674529					PMID:30718869	Forster et al. resource	0	0	0							Gram-	Obligate anaerobe	0	0	0	0	0							ftp.sra.ebi.ac.uk/vol1/fastq/ERR120/009/ERR1203949/ERR1203949_1.fastq.gz;ftp.sra.ebi.ac.uk/vol1/fastq/ERR120/009/ERR1203949/ERR1203949_2.fastq.gz
Bacteroides_faecis_ERR1204043	N/A	0	Bacteroides faecis	Bacteroides faecis	Bacteroides	Bacteroidaceae	Bacteroidales	Bacteroidia	Bacteroidetes	Bacteria	Human	674529					PMID:30718869	Forster et al. resource	0	0	0							Gram-	Obligate anaerobe	0	0	0	0	0							ftp.sra.ebi.ac.uk/vol1/fastq/ERR120/003/ERR1204043/ERR1204043_1.fastq.gz;ftp.sra.ebi.ac.uk/vol1/fastq/ERR120/003/ERR1204043/ERR1204043_2.fastq.gz
Bacteroides_faecis_ERR2221133	N/A	0	Bacteroides faecis	Bacteroides faecis	Bacteroides	Bacteroidaceae	Bacteroidales	Bacteroidia	Bacteroidetes	Bacteria	Human	674529					PMID:30718869	Forster et al. resource	0	0	0							Gram-	Obligate anaerobe	0	0	0	0	0							ftp.sra.ebi.ac.uk/vol1/fastq/ERR222/003/ERR2221133/ERR2221133_1.fastq.gz;ftp.sra.ebi.ac.uk/vol1/fastq/ERR222/003/ERR2221133/ERR2221133_2.fastq.gz
Bacteroides_faecis_MAJ27	Bacteroides faecis MAJ27 (1077285.3)	2	Bacteroides faecis MAJ27	Bacteroides faecis	Bacteroides	Bacteroidaceae	Bacteroidales	Bacteroidia	Bacteroidetes	Bacteria	Human	1077285	1.07729e+06		GCF_000226135.1	2548876788	PMID:20203603; PMID:24861948	AGORA 1.03	0	0	0	Yes	0	Host-associated	Mammals	Large intestine	Digestive system	Gram-	Obligate anaerobe	0	0	Nonmotile	0	0	6114510	4988	2594458	42	4903	98.3	ftp://ftp.ncbi.nlm.nih.gov/genomes/all/GCF/000/226/135/GCF_000226135.1_ASM22613v2
Bacteroides_finegoldii_DSM_17565	Bacteroides finegoldii DSM 17565 (483215.6)	2	Bacteroides finegoldii DSM 17565	Bacteroides finegoldii	Bacteroides	Bacteroidaceae	Bacteroidales	Bacteroidia	Bacteroidetes	Bacteria	Human	483215	483216		GCF_000156195.1	2562617142	PMID:20203603; PMID:24861948	AGORA 1.03	0	0		Yes	0	Host-associated	Human	Large intestine	Digestive system	Gram-	Obligate anaerobe		0	Nonmotile		0	4881901	4557	2095954	43	4485	98.42	ftp://ftp.ncbi.nlm.nih.gov/genomes/all/GCF/000/156/195/GCF_000156195.1_ASM15619v1
Bacteroides_finegoldii_ERR1022298	N/A	0	Bacteroides finegoldii	Bacteroides finegoldii	Bacteroides	Bacteroidaceae	Bacteroidales	Bacteroidia	Bacteroidetes	Bacteria	Human	338188					PMID:30718869	Forster et al. resource	0	0	0							Gram-	Obligate anaerobe	0	0	0	0	0							ftp.sra.ebi.ac.uk/vol1/fastq/ERR102/008/ERR1022298/ERR1022298_1.fastq.gz;ftp.sra.ebi.ac.uk/vol1/fastq/ERR102/008/ERR1022298/ERR1022298_2.fastq.gz
Bacteroides_finegoldii_ERR1022319	N/A	0	Bacteroides finegoldii	Bacteroides finegoldii	Bacteroides	Bacteroidaceae	Bacteroidales	Bacteroidia	Bacteroidetes	Bacteria	Human	338188					PMID:30718869	Forster et al. resource	0	0	0							Gram-	Obligate anaerobe	0	0	0	0	0							ftp.sra.ebi.ac.uk/vol1/fastq/ERR102/009/ERR1022319/ERR1022319_1.fastq.gz;ftp.sra.ebi.ac.uk/vol1/fastq/ERR102/009/ERR1022319/ERR1022319_2.fastq.gz
Bacteroides_fluxus_YIT_12057	Bacteroides fluxus YIT 12057 (763034.3)	2	Bacteroides fluxus YIT 12057	Bacteroides fluxus	Bacteroides	Bacteroidaceae	Bacteroidales	Bacteroidia	Bacteroidetes	Bacteria	Human	763034	763034		GCF_000195635.1	651324011	PMID:20203603; PMID:24861948	AGORA 1.03	0	0		Yes	0	Host-associated	Human	Large intestine	Digestive system	Gram-	Obligate anaerobe		0	0			4330763	3984	1973652	46	3921	98.42	ftp://ftp.ncbi.nlm.nih.gov/genomes/all/GCF/000/195/635/GCF_000195635.1_ASM19563v1
Bacteroides_fragilis_3_1_12	Bacteroides fragilis 3_1_12 (457424.5)	2	Bacteroides fragilis 3_1_12	Bacteroides fragilis	Bacteroides	Bacteroidaceae	Bacteroidales	Bacteroidia	Bacteroidetes	Bacteria	Human	457424	457424		GCF_000157015.1	645058788	PMID:20203603; PMID:24861948	AGORA 1.03	0	0		Yes	0	Host-associated	Human	Unclassified	Digestive system	Gram-	Obligate anaerobe		0	Nonmotile		0	5486240	4842	2393361	44	4776	98.64	ftp://ftp.ncbi.nlm.nih.gov/genomes/all/GCF/000/157/015/GCF_000157015.1_ASM15701v1
Bacteroides_fragilis_638R	Bacteroides fragilis 638R (817.1)	2	Bacteroides fragilis 638R	Bacteroides fragilis	Bacteroides	Bacteroidaceae	Bacteroidales	Bacteroidia	Bacteroidetes	Bacteria	Human	862962	817.1	GCF_000157015.1	GCF_000210835.1	650377910	PMID:20203603; PMID:24861948	AGORA 1.03	0	0		Yes		Host-associated	Unclassified	Unclassified	Unclassified	Gram-	Obligate anaerobe		0	0			5373121	4382	2332743	43	4291	97.92	ftp://ftp.ncbi.nlm.nih.gov/genomes/all/GCF/000/210/835/GCF_000210835.1_ASM21083v1
Bacteroides_fragilis_BOB25	N/A	0	Bacteroides fragilis	Bacteroides fragilis	Bacteroides	Bacteroidaceae	Bacteroidales	Bacteroidia	Bacteroidetes	Bacteria	Human	817		GCF_000965785.1	GCF_000965785.1	2648501423	PMID:31275260	Literature research	0	0	0	Yes	0	0	0	0	0	Gram-	Obligate anaerobe	0	0	0	0	0	5282232	4489	2281271	43	4390	97.79	ftp://ftp.ncbi.nlm.nih.gov/genomes/all/GCF/000/965/785/GCF_000965785.1_ASM96578v1
Bacteroides_fragilis_CL03T00C08	Bacteroides fragilis CL03T00C08 (997878.3)	2	Bacteroides fragilis CL03T00C08	Bacteroides fragilis	Bacteroides	Bacteroidaceae	Bacteroidales	Bacteroidia	Bacteroidetes	Bacteria	Human	997878	997878		GCF_000273095.1	2537562066	Strains of species found in the human gut (PMID:24861948) present in PubSEED	Initial strain selection	0	0	0	Yes	0	Host-associated	Human	Unclassified	Unclassified	Gram-	Obligate anaerobe		0	0	0	0	5225835	4466	2270717	43	4366	97.76	ftp://ftp.ncbi.nlm.nih.gov/genomes/all/GCF/000/273/095/GCF_000273095.1_Bact_frag_CL03T00C08_V1
Bacteroides_fragilis_CL03T12C07	Bacteroides fragilis CL03T12C07 (997879.3)	2	Bacteroides fragilis CL03T12C07	Bacteroides fragilis	Bacteroides	Bacteroidaceae	Bacteroidales	Bacteroidia	Bacteroidetes	Bacteria	Human	997879	997879	GCF_000273095.1	GCF_000273115.1	2531839304	Strains of species found in the human gut (PMID:24861948) present in PubSEED	Initial strain selection	0	0	0	Yes	0	Host-associated	Human	Unclassified	Unclassified	Gram-	Obligate anaerobe		0	0	0	0	5214028	4450	2265173	43	4367	98.13	ftp://ftp.ncbi.nlm.nih.gov/genomes/all/GCF/000/273/115/GCF_000273115.1_Bact_frag_CL03T12C07_V1
Bacteroides_fragilis_CL05T00C42	Bacteroides fragilis CL05T00C42 (997880.3)	2	Bacteroides fragilis CL05T00C42	Bacteroides fragilis	Bacteroides	Bacteroidaceae	Bacteroidales	Bacteroidia	Bacteroidetes	Bacteria	Human	997880	997880	GCF_000273115.1	GCF_000269525.1		Strains of species found in the human gut (PMID:24861948) present in PubSEED	Initial strain selection	0	0	0							Gram-	Obligate anaerobe	0	0	0	0	0							ftp://ftp.ncbi.nlm.nih.gov/genomes/all/GCF/000/269/525/GCF_000269525.1_PB_Bact_frag_CL05T00C42_V1
Bacteroides_fragilis_CL05T12C13	Bacteroides fragilis CL05T12C13 (997881.3)	2	Bacteroides fragilis CL05T12C13	Bacteroides fragilis	Bacteroides	Bacteroidaceae	Bacteroidales	Bacteroidia	Bacteroidetes	Bacteria	Human	997881	997881	GCF_000273765.1	GCF_000273135.1	2537561570	Strains of species found in the human gut (PMID:24861948) present in PubSEED	Initial strain selection	0	0	0	Yes	0	Host-associated	Human	Unclassified	Unclassified	Gram-	Obligate anaerobe		0	0	0	0	5272458	4497	2291117	43	4436	98.64	ftp://ftp.ncbi.nlm.nih.gov/genomes/all/GCF/000/273/135/GCF_000273135.1_Bact_frag_CL05T12C13_V1
Bacteroides_fragilis_CL07T00C01	Bacteroides fragilis CL07T00C01 (997882.3)	2	Bacteroides fragilis CL07T00C01	Bacteroides fragilis	Bacteroides	Bacteroidaceae	Bacteroidales	Bacteroidia	Bacteroidetes	Bacteria	Human	997882	997882	GCF_000273135.1	GCF_000263115.1	2531839305	Strains of species found in the human gut (PMID:24861948) present in PubSEED	Initial strain selection	0	0	0	Yes	0	Host-associated	Human	Unclassified	Unclassified	Gram-	Obligate anaerobe		0	0	0	0	5414224	4675	2361453	44	4590	98.18	ftp://ftp.ncbi.nlm.nih.gov/genomes/all/GCF/000/263/115/GCF_000263115.1_Bact_frag_CL07T00C01_V1
Bacteroides_fragilis_CL07T12C05	Bacteroides fragilis CL07T12C05 (997883.3)	2	Bacteroides fragilis CL07T12C05	Bacteroides fragilis	Bacteroides	Bacteroidaceae	Bacteroidales	Bacteroidia	Bacteroidetes	Bacteria	Human	997883	997883	GCF_000263115.1	GCF_000273155.1	2531839306	Strains of species found in the human gut (PMID:24861948) present in PubSEED	Initial strain selection	0	0	0	Yes	0	Host-associated	Human	Unclassified	Unclassified	Gram-	Obligate anaerobe		0	0	0	0	5430227	4700	2368683	44	4605	97.98	ftp://ftp.ncbi.nlm.nih.gov/genomes/all/GCF/000/273/155/GCF_000273155.1_Bact_frag_CL07T12C05_V1
Bacteroides_fragilis_ERR1022457	N/A	0	Bacteroides fragilis	Bacteroides fragilis	Bacteroides	Bacteroidaceae	Bacteroidales	Bacteroidia	Bacteroidetes	Bacteria	Human	817					PMID:30718869	Forster et al. resource	0	0	0							Gram-	Obligate anaerobe	0	0	0	0	0							ftp.sra.ebi.ac.uk/vol1/fastq/ERR102/007/ERR1022457/ERR1022457_1.fastq.gz;ftp.sra.ebi.ac.uk/vol1/fastq/ERR102/007/ERR1022457/ERR1022457_2.fastq.gz
Bacteroides_fragilis_ERR1203962	N/A	0	Bacteroides fragilis	Bacteroides fragilis	Bacteroides	Bacteroidaceae	Bacteroidales	Bacteroidia	Bacteroidetes	Bacteria	Human	817					PMID:30718869	Forster et al. resource	0	0	0							Gram-	Obligate anaerobe	0	0	0	0	0							ftp.sra.ebi.ac.uk/vol1/fastq/ERR120/002/ERR1203962/ERR1203962_1.fastq.gz;ftp.sra.ebi.ac.uk/vol1/fastq/ERR120/002/ERR1203962/ERR1203962_2.fastq.gz
[truncated: 6,540 more rows]

## Sheet: Table_S2
Table S2: Summary of reconstruction features analyzed in DEMETER* to ensure quality control and quality assurance of the reconstructions.
	Feature	Input data	COBRA Toolbox function
Model properties	Mass and charge balance	Reconstructions	testModelMassChargeBalance
[truncated: 18 more rows]

## Sheet: Table_S3a
Table S3a: Overview of comparative genomic analyses performed for AGORA2.
[truncated: 36 more rows]

[truncated: 17 more sheets: Table_S3b, Table_S3c, Table_S3d, Table_S4a, Table_S4b, Table_S4c, Table_S4d, Table_S5a, Table_S5b, Table_S6a, Table_S6b, Table_S7, Table_S8, Table_S9, Table_S10, Table_S11, Table_S12]
